# Supplementary material for: Enhanced pericyte-endothelial interactions through NO-boosted extracellular vesicles drive revascularization in a mouse model of ischemic injury
Source: Nat Commun. 2023 Nov 13;14:7334. doi: 10.1038/s41467-023-43153-x (PMC10643472; doi:10.1038/s41467-023-43153-x)
Supplement: Supplementary file 14 — Source Data [file 41467_2023_43153_MOESM14_ESM.xlsx]

## Sheet: Figure 1
																	Figure 1D																												Figure 1F				Figure 1G
																		Naïve			Active																								Naïve	Active			eNOS
																	HGF	1.11987	1.0163	0.878633	0.293887	0.207809	0.337587																						92.3664	119.847			Control
																	FGF2	1.47427	0.870551	0.779165	1.90528	1.72907	1.93187																						94.0298	147.482			1
																	NGF	1.14076	0.895025	0.97942	2.8481	2.18859	3.16017																						73.8636	138.255			1
																	TGF-β	1.01162	0.990801	0.997692	1.9141	2.37293	2.05148																						108.543	148.387			1
																	VEGF	1.05702	0.858565	1.10191	2.69447	2.09943	2.60268																						101.389	138.922
																	IGF1	0.986233	0.812252	1.24833	4.82323	4.11246	4.05584
[truncated: 10 more columns]

## Sheet: Figure 2
	Figure 2B								Figure 2C						Figure 2F																													Figure 2I
		Concentration of PC							Wavelength (nm)	Albumin	NO-nanocage	n-BANK				Size distribution			Zeta potential																									Model	n-BANK
	Time (s)	31.25 μM	62.50 μM	125.0 μM	250.0 μM	500.0 μM			300	2.9645	2.6552	3.7137			NO-nanocage	8.801	8.562	8.614	-8.81	-7.15	-6.72																							5.03191	48.4362
	-37.6	0.691296	0.794996	0.675996	0.5956	0.112596			301	3.1985	2.8583	3.8902			EVs	147.3	147.8	163.5	-20	-22.2	-24.3																							3.01064	45.5638
	-37.5	0.61	0.629	0.7146	0.6797	0.4802			302	3.4765	3.0786	4.1473			n-BANK	178.3	170	170.3	-21.8	-23.7	-26.3																							2.47872	64.1809
	-37.4	0.333089	0.240889	0.4294	0.3503	0.378789			303	3.765	3.3146	4.3447																																2.47872	46.2021
	-37.3	0.0554	-0.0397	0.156	0.0590112	0.1191			304	4.0752	3.5113	4.5654																																2.26596	47.9043
	-37.2	-0.0853987	-0.228799	-0.0997	-0.0935	-0.1035			305	4.3752	3.7757	4.7934																																2.37234	51.5213
	-37.1	-0.0957976	-0.212498	-0.0800976	-0.0302	-0.0352976			306	4.6852	4.0665	4.9672			Figure 2G
	-37	-0.0199	-0.1185	-0.0205	0.018	-0.0477			307	5.0497	4.3072	5.1936			VEGFα protein level relative to β-Actin	0 d	2.81498	2.45868	2.35853
	-36.9	0.0266015	-0.0857985	0.044	0.00419999	-0.0242985			308	5.4288	4.6083	5.4084				1 d	2.18452	2.72145	2.71179
	-36.8	0.0413	-0.0687	0.069	0.0508985	0.00490001			309	5.8381	4.928	5.6241				3 d	2.85679	3.13309	1.80417
	-36.7	0.0471009	-0.0529991	0.0477	0.0675	0.0468			310	6.3095	5.2273	5.7933
	-36.6	0.0589998	-0.0279002	0.0831998	0.1023	0.0665998			311	6.7005	5.5627	6.0023
	-36.5	0.0717	-0.0349	0.0567	0.0881	0.0791			312	7.168	5.8762	6.2388
	-36.4	0.0209014	-0.0945986	0.0105	0.0503	0.0577014			313	7.6699	6.3099	6.4238
	-36.3	0.0358	-0.0278	0.0393	0.102599	0.0904			314	8.2304	6.6584	6.6208
	-36.2	0.0344994	-0.0221006	0.0312	0.1328	0.0923			315	8.6457	7.0609	6.8778
	-36.1	0.0259994	-0.0267006	0.00649941	0.1033	0.0765994			316	9.1464	7.4327	7.0215
	-36	0.0068	-0.0416	-0.0121	0.091	0.0669			317	9.7149	7.7638	7.2323
	-35.9	0.0508989	-0.0164011	-0.0158	0.1154	0.0865989			318	10.2765	8.1849	7.4801
	-35.8	-0.0058	-0.0476	-0.0397	0.0804011	0.0523			319	10.7777	8.5546	7.6496
	-35.7	-0.00249987	-0.0748999	-0.0442	0.0687	0.0234			320	11.3364	8.8913	7.8339
	-35.6	-0.00310013	-0.0691001	-0.0231001	0.0883	0.0208999			321	11.8221	9.2995	8.0327
	-35.5	-0.00779999	-0.0564	-0.0189	0.0659	0.0437			322	12.3608	9.7139	8.2015
	-35.4	-0.0106996	-0.0649996	-0.0199	0.0577	0.0466004			323	12.9032	10.0349	8.3862
	-35.3	0.00920001	-0.0496	0.00210001	0.0682996	0.0583			324	13.4413	10.4722	8.6074
	-35.2	0.00579955	-0.0615004	-0.0033	0.067	0.0525			325	13.9845	10.8604	8.7139
	-35.1	-0.00810068	-0.0713007	0.00519932	0.0577	0.0531993			326	14.4704	11.1637	8.8922
	-35	-0.026	-0.0912	-0.016	0.035	0.0399			327	14.9697	11.4733	9.0338
	-34.9	-0.0170002	-0.0782002	0.000199998	0.0491	0.0479998			328	15.4534	11.8289	9.2026
	-34.8	-0.0202	-0.0851	-0.0079	0.0472002	0.0452			329	16.0088	12.1849	9.431
	-34.7	-0.0168	-0.0835	-0.0027	0.0479	0.047			330	16.3737	12.484	9.4374
	-34.6	-0.0197002	-0.0843002	-0.00490017	0.0479	0.0552998			331	16.7903	12.6876	9.6394
	-34.5	-0.0176	-0.0914	-0.0045	0.0352	0.0474			332	17.3065	13.0487	9.7722
	-34.4	-0.0237	-0.1	-0.01	0.0214	0.0442			333	17.6314	13.3018	9.8602
	-34.3	-0.0212	-0.1076	-0.00740001	0.016	0.0485			334	17.9597	13.6194	9.9912
	-34.2	-0.0263	-0.1078	-0.0092	0.0036	0.0402			335	18.2369	13.7379	10.073
	-34.1	-0.0257	-0.1079	-0.00549999	-0.00209999	0.0403			336	18.6377	13.9702	10.1406
	-34	-0.0239	-0.1111	-0.00790001	-0.011	0.0413			337	19.0131	14.1978	10.2605
	-33.9	-0.0198	-0.1148	-0.00849999	-0.0176	0.0434			338	19.1304	14.2638	10.3399
	-33.8	-0.018	-0.1154	-0.0104	-0.0234	0.0393			339	19.4316	14.5766	10.3553
	-33.7	-0.0159999	-0.1149	-0.0063	-0.026	0.0363			340	19.5937	14.6102	10.4382
	-33.6	-0.0119999	-0.1143	-0.00119989	-0.0282	0.0371001			341	19.7304	14.7472	10.4591
	-33.5	-0.0124	-0.1116	0.0038	-0.0281	0.0412			342	19.9144	14.8359	10.4268
	-33.4	-0.0123	-0.1104	0.0065	-0.0275	0.0411			343	20.0524	14.8208	10.49
	-33.3	-0.0173	-0.1107	0.00909999	-0.0324	0.0509			344	20.1097	14.9987	10.5365
	-33.2	-0.0346	-0.1135	-0.0016	-0.0406	0.0487			345	20.1819	14.9276	10.5422
	-33.1	-0.0279	-0.1168	-0.000499977	-0.0403	0.0489			346	20.3163	15.0308	10.5146
	-33	-0.0346	-0.1156	0.0014	-0.0408	0.0565			347	20.4088	15.0201	10.4398
	-32.9	-0.0374	-0.1157	0.0064	-0.0524	0.0581			348	20.468	14.982	10.4549
	-32.8	-0.0405	-0.1154	0.0083	-0.0504	0.0578			349	20.4326	14.9818	10.4451
	-32.7	-0.0422999	-0.1074	0.0166	-0.0512	0.063			350	20.3323	14.9471	10.3533
	-32.6	-0.0400001	-0.1123	0.0209999	-0.0447	0.0665999			351	20.279	14.9313	10.3625
	-32.5	-0.033	-0.1088	0.0225	-0.0477	0.0656			352	20.2732	14.779	10.2561
	-32.4	-0.0362	-0.1157	0.0178	-0.0533	0.0592			353	20.1483	14.7743	10.2318
	-32.3	-0.0294	-0.1123	0.0206	-0.0401	0.069			354	20.0696	14.6725	10.2107
	-32.2	-0.0332	-0.1213	0.0139	-0.0449	0.0703			355	19.7993	14.4845	10.1142
	-32.1	-0.0239004	-0.1154	0.0069996	-0.0384	0.0757996			356	19.7601	14.3511	10.0088
	-32	-0.0332002	-0.1203	-0.00379999	-0.0518	0.0673			357	19.6034	14.1876	9.8924
	-31.9	-0.0421	-0.1287	-0.00850002	-0.0535	0.0595			358	19.3667	14.0552	9.8459
	-31.8	-0.0394	-0.1209	-0.00920002	-0.0468	0.0541			359	19.0491	13.8342	9.6456
	-31.7	-0.0289	-0.123	-0.0108	-0.0471	0.0481			360	18.7853	13.6321	9.4992
	-31.6	-0.0232	-0.1244	-0.0133	-0.047	0.0439			361	18.578	13.4523	9.437
	-31.5	-0.0304	-0.1234	-0.0101	-0.0483	0.045			362	18.3335	13.1831	9.2837
	-31.4	-0.0288996	-0.1295	-0.0112998	-0.0457	0.0467002			363	18.0698	12.9475	9.1344
	-31.3	-0.0224999	-0.1281	-0.00909988	-0.0354	0.0578001			364	17.7352	12.8054	8.9541
	-31.2	-0.0180998	-0.1316	-0.0084	-0.0305	0.0726002			365	17.4109	12.551	8.8524
	-31.1	-0.0125999	-0.1301	0.0036	-0.0185002	0.0908001			366	17.0964	12.3567	8.7199
	-31	-0.0157999	-0.124	0.0016	-0.0225001	0.1039			367	16.6869	12.0255	8.5422
	-30.9	-0.0190003	-0.1101	0.00469987	-0.0273	0.1168			368	16.4088	11.8049	8.3818
	-30.8	-0.0269	-0.1127	-0.00239999	-0.0439	0.1109			369	16.0582	11.5007	8.268
	-30.7	-0.0288999	-0.1063	0.0014	-0.0428	0.1144			370	15.7475	11.2274	8.1331
	-30.6	-0.0265	-0.0941	0.0157	-0.0386001	0.1143			371	15.4525	11.0542	7.9976
	-30.5	-0.0194	-0.0902	0.0205	-0.0399	0.1174			372	15.0531	10.7022	7.8058
	-30.4	-0.0167999	-0.0923999	0.0243	-0.0431	0.1184			373	14.7204	10.433	7.6502
	-30.3	-0.0164	-0.0936	0.0288	-0.0376	0.1222			374	14.25	10.2151	7.469
	-30.2	-0.0242999	-0.0922999	0.0367	-0.0372	0.1188			375	13.9431	9.918	7.2966
	-30.1	-0.0261	-0.0894	0.0395	-0.0395001	0.1164			376	13.557	9.641	7.2117
	-30	-0.024	-0.0876	0.0352	-0.0438	0.1107			377	13.2102	9.3355	7.0391
	-29.9	-0.0245	-0.086	0.0364	-0.0429	0.1092			378	12.8992	9.1656	6.8879
	-29.8	-0.0271	-0.0886	0.0324	-0.0375	0.1136			379	12.5138	8.8436	6.757
	-29.7	-0.0262	-0.0916	0.0271	-0.0296	0.1101			380	12.1853	8.63	6.5514
	-29.6	-0.0265999	-0.0927999	0.0301	-0.0223	0.1086			381	11.839	8.3406	6.4386
	-29.5	-0.0215	-0.09	0.0364	-0.0118001	0.1149			382	11.4451	8.0909	6.2527
	-29.4	-0.0174	-0.0827	0.0297	-0.00160001	0.1172			383	11.1686	7.8711	6.0401
	-29.3	-0.0116	-0.0794	0.0246	0.0016	0.1143			384	10.7004	7.5586	5.9101
	-29.2	-0.0105	-0.0763	0.0281	0.0016	0.1131			385	10.3417	7.3458	5.7927
	-29.1	-0.0101001	-0.0780001	0.0329	0.00559997	0.1177			386	10.0408	7.0411	5.669
	-29	-0.00709997	-0.0809	0.0328	0.00630005	0.1212			387	9.6491	6.7797	5.4514
	-28.9	-0.00490012	-0.0807001	0.0365999	0.0118	0.1248			388	9.2851	6.5487	5.3253
	-28.8	-0.00939996	-0.0796	0.0361	0.0085	0.1229			389	8.8567	6.2616	5.1871
	-28.7	-0.00610003	-0.0769	0.0416	0.0111	0.1283			390	8.5978	6.0227	5.0731
	-28.6	-0.00490001	-0.0778	0.0416	0.00890002	0.1272			391	8.2645	5.7437	4.8486
	-28.5	-0.00349994	-0.0780999	0.0435	0.0102	0.1279			392	7.898	5.5906	4.7237
	-28.4	0.00529992	-0.0734001	0.0457	0.0127	0.1319			393	7.6204	5.3815	4.5694
	-28.3	0.00579999	-0.074	0.0482	0.0104	0.13			394	7.2783	5.121	4.4803
	-28.2	0.00909996	-0.0731	0.0498	0.0102	0.1297			395	6.9825	4.925	4.3417
	-28.1	0.0128001	-0.0735999	0.05	0.00960004	0.13			396	6.6897	4.6656	4.173
	-28	0.0205	-0.0704	0.054	0.0127999	0.1323			397	6.4253	4.5204	4.1034
	-27.9	0.0224001	-0.0660999	0.0622	0.0141	0.1354			398	6.1839	4.3013	3.9493
	-27.8	0.0257	-0.0646	0.0688	0.0171	0.1348			399	5.8862	4.0944	3.814
	-27.7	0.025	-0.0643	0.0672	0.0207	0.1356			400	5.6592	3.9267	3.6889
	-27.6	0.0223999	-0.0615001	0.071	0.0251	0.1353			401	5.4437	3.8001	3.5516
	-27.5	0.0215	-0.0653	0.0674	0.0235001	0.1315			402	5.2113	3.6091	3.4667
	-27.4	0.0262	-0.0648	0.0669	0.0282	0.1352			403	4.9696	3.4802	3.3533
	-27.3	0.0300999	-0.0643001	0.0686999	0.029	0.1375			404	4.7282	3.3059	3.2347
	-27.2	0.0293999	-0.0671001	0.067	0.0279	0.134			405	4.5438	3.1541	3.1423
	-27.1	0.0288	-0.0657	0.0653	0.0238001	0.1315			406	4.3621	3.0269	3.0242
	-27	0.0316	-0.0632	0.0649	0.0234	0.1362			407	4.1516	2.921	2.9882
	-26.9	0.0333	-0.0661	0.0661	0.0246	0.1383			408	3.956	2.763	2.8899
	-26.8	0.0361999	-0.0672001	0.0672999	0.0273	0.1406			409	3.8278	2.6539	2.7985
	-26.7	0.037	-0.0661	0.0613	0.023	0.1413			410	3.6319	2.5381	2.7492
	-26.6	0.0417	-0.0647	0.0607	0.0196001	0.1422			411	3.51	2.4354	2.6609
	-26.5	0.0409999	-0.0627001	0.0588	0.0174	0.1417			412	3.341	2.3651	2.5936
	-26.4	0.0404	-0.0603	0.0595	0.017	0.1386			413	3.2161	2.2302	2.5023
	-26.3	0.0428	-0.0583	0.0609	0.0218	0.1427			414	3.0715	2.1778	2.461
	-26.2	0.0468	-0.0546	0.0651	0.0235	0.1456			415	2.9417	2.0334	2.3941
	-26.1	0.0487	-0.0484	0.0637	0.0285	0.1499			416	2.8097	1.9545	2.306
	-26	0.048	-0.0463	0.0686	0.0304	0.1501			417	2.6723	1.8717	2.2855
	-25.9	0.0517999	-0.0423001	0.0723999	0.0329	0.1523			418	2.5682	1.8191	2.2301
	-25.8	0.0484999	-0.0401001	0.0730999	0.0307	0.1519			419	2.509	1.745	2.1679
	-25.7	0.0472999	-0.0393001	0.0668	0.0301	0.1483			420	2.4082	1.6721	2.1236
	-25.6	0.0443999	-0.0381001	0.0636	0.0267001	0.1442			421	2.2977	1.5957	2.0701
	-25.5	0.0419999	-0.0407001	0.0537	0.0195001	0.1356			422	2.1931	1.5587	2.027
	-25.4	0.0388999	-0.0408001	0.0502999	0.0168	0.1389			423	2.114	1.4858	1.9875
	-25.3	0.0378999	-0.0377001	0.0488999	0.0157	0.1371			424	2.0073	1.4025	1.9127
	-25.2	0.0353	-0.0444	0.0444	0.0113	0.1316			425	1.9606	1.3541	1.8802
	-25.1	0.0407999	-0.0405001	0.0493	0.0145	0.1331			426	1.8731	1.2978	1.8142
	-25	0.0404999	-0.0363001	0.0489	0.0134001	0.1292			427	1.7947	1.2716	1.7889
	-24.9	0.0431998	-0.0381002	0.0475999	0.0152	0.129			428	1.7101	1.232	1.7539
	-24.8	0.0416999	-0.0408001	0.0433999	0.012	0.1269			429	1.6532	1.1836	1.7099
	-24.7	0.0419999	-0.0413001	0.0449	0.0153	0.1251			430	1.5675	1.1033	1.6616
	-24.6	0.0422999	-0.0425001	0.0446	0.0194001	0.1227			431	1.5184	1.0851	1.625
	-24.5	0.0456999	-0.0406001	0.044	0.0224001	0.1213			432	1.4539	1.0331	1.6023
	-24.4	0.0485999	-0.0354001	0.0455999	0.0216	0.1199			433	1.4021	0.9929	1.5698
	-24.3	0.0530999	-0.0303001	0.0488999	0.0215	0.1198			434	1.3674	0.9369	1.5433
	-24.2	0.0517999	-0.0309001	0.0457	0.0218	0.1174			435	1.3085	0.9146	1.5244
	-24.1	0.0521999	-0.0325001	0.0431	0.0222001	0.116			436	1.2404	0.8813	1.4723
	-24	0.0523999	-0.0320001	0.0412	0.0221001	0.1128			437	1.1751	0.8432	1.4326
	-23.9	0.0556998	-0.0306002	0.0402999	0.0219	0.1074			438	1.1362	0.8008	1.4151
	-23.8	0.0550999	-0.0325001	0.0369999	0.021	0.1031			439	1.1022	0.7804	1.4174
	-23.7	0.0558999	-0.0335001	0.0336	0.0161	0.0988999			440	1.0637	0.7511	1.3942
	-23.6	0.0587999	-0.0320001	0.0377	0.0175001	0.0960999			441	0.9961	0.7122	1.335
	-23.5	0.0567999	-0.0330001	0.0343	0.0144001	0.0936			442	0.9812	0.7039	1.314
	-23.4	0.0545998	-0.0371002	0.0291999	0.0103	0.0871999			443	0.9249	0.6631	1.3163
	-23.3	0.0494999	-0.0397001	0.0258999	0.0083	0.0833999			444	0.8758	0.633	1.2557
	-23.2	0.0452999	-0.0434001	0.0183	0.0044	0.0823999			445	0.8552	0.6205	1.2687
	-23.1	0.0418999	-0.0467001	0.0113	0.00150013	0.0777999			446	0.8363	0.6022	1.2308
	-23	0.0385	-0.0547	0.0066	-0.00129986	0.0716			447	0.7995	0.5659	1.2138
	-22.9	0.0399998	-0.0548002	0.00669988	0.001	0.0709999			448	0.7666	0.546	1.2031
	-22.8	0.0365999	-0.0588001	0.00349993	-0.0014	0.0648999			449	0.73	0.5216	1.2058
	-22.7	0.0384999	-0.0612001	0.002	-0.002	0.0662999			450	0.7092	0.507	1.1774
	-22.6	0.0366999	-0.0646001	-0.0026	-0.00729989	0.0616999			451	0.6678	0.487	1.1866
	-22.5	0.0352999	-0.0663001	-0.0023	-0.00869992	0.061			452	0.6526	0.4705	1.149
	-22.4	0.0341995	-0.0672005	-0.00440024	-0.0092	0.0581998			453	0.6239	0.462	1.1344
	-22.3	0.0275999	-0.0722001	-0.0123001	-0.0142	0.0509999			454	0.6126	0.4281	1.1149
	-22.2	0.0293999	-0.0761001	-0.0149	-0.0122	0.0538999			455	0.5708	0.4254	1.0812
	-22.1	0.0230998	-0.0860002	-0.0191	-0.0145999	0.0540998			456	0.5463	0.4067	1.0536
	-22	0.0127998	-0.0910002	-0.0238	-0.0274998	0.0458			457	0.5412	0.3809	1.057
	-21.9	0.0129997	-0.0954003	-0.0271001	-0.0338	0.0410999			458	0.5177	0.3773	1.059
	-21.8	0.0125	-0.1011	-0.0301	-0.038	0.0364			459	0.5124	0.3726	1.0392
	-21.7	0.0165998	-0.0998002	-0.0241	-0.0332	0.0392998			460	0.4843	0.3555	1.0416
	-21.6	0.0124998	-0.104	-0.0244	-0.0362998	0.0338998			461	0.4769	0.3437	1.0443
	-21.5	0.0104998	-0.1037	-0.0267	-0.0389998	0.0349			462	0.4564	0.335	1.0167
	-21.4	0.0105998	-0.0971002	-0.0317001	-0.0402	0.0310999			463	0.4337	0.3265	1.0485
	-21.3	0.0156	-0.0939	-0.0322	-0.0412	0.0343			464	0.4126	0.3037	1.0638
	-21.2	0.0196	-0.0874	-0.0312	-0.035	0.0356			465	0.4061	0.3029	1.0708
	-21.1	0.0225999	-0.0889001	-0.0307	-0.0327	0.0367999			466	0.4116	0.2969	1.0508
	-21	0.0169	-0.0892	-0.0307	-0.0312999	0.0336			467	0.3738	0.2761	1.0631
	-20.9	0.0196999	-0.0911001	-0.0294001	-0.0289	0.0306999			468	0.3601	0.2752	1.0345
	-20.8	0.0191	-0.0981	-0.029	-0.0322	0.0311			469	0.3528	0.2605	1.0181
	-20.7	0.0164999	-0.101	-0.0254	-0.0319	0.0286999			470	0.3492	0.2562	0.9865
	-20.6	0.00940002	-0.1081	-0.0274	-0.0361999	0.0199			471	0.333	0.2551	0.9616
	-20.5	0.00999994	-0.1101	-0.0239	-0.0367	0.0255			472	0.3059	0.247	0.9317
	-20.4	0.0123997	-0.1147	-0.0243002	-0.0388	0.0252998			473	0.3065	0.2415	0.8933
	-20.3	0.00519998	-0.1209	-0.0329	-0.0479	0.016			474	0.2869	0.2318	0.853
	-20.2	0.0108	-0.1143	-0.0308	-0.0465	0.0151			475	0.2963	0.215	0.8452
	-20.1	0.0128	-0.1101	-0.0308	-0.0437	0.0197			476	0.2825	0.2165	0.7871
	-20	0.0161001	-0.1116	-0.029	-0.0459	0.0142			477	0.2706	0.2019	0.7758
	-19.9	0.0228	-0.1062	-0.0225	-0.0415	0.0205			478	0.2541	0.203	0.7588
	-19.8	0.0201001	-0.1058	-0.0214999	-0.0385	0.0221001			479	0.2451	0.2009	0.7596
	-19.7	0.0184	-0.105	-0.0151	-0.0297	0.0247			480	0.2579	0.1964	0.7302
	-19.6	0.02	-0.1092	-0.0135	-0.0246	0.0282			481	0.2412	0.1903	0.7554
	-19.5	0.0213999	-0.105	-0.0138	-0.0226	0.0314			482	0.2403	0.1822	0.7424
	-19.4	0.018	-0.1046	-0.0139	-0.0301	0.0256			483	0.2305	0.1804	0.7594
	-19.3	0.0173	-0.1029	-0.0106	-0.033	0.0304			484	0.2174	0.1763	0.7185
	-19.2	0.0192999	-0.1051	-0.0097	-0.031	0.0340999			485	0.224	0.1669	0.6836
	-19.1	0.0171	-0.1063	-0.011	-0.0337999	0.0303			486	0.2154	0.1659	0.6735
	-19	0.0166	-0.1079	-0.008	-0.0345	0.0269			487	0.208	0.1613	0.6789
	-18.9	0.0154002	-0.1076	-0.00769991	-0.0353	0.0328001			488	0.1942	0.1531	0.6419
	-18.8	0.0208001	-0.1022	-0.000799921	-0.0317	0.0340001			489	0.1896	0.1524	0.6321
	-18.7	0.0201	-0.0952	0.0056	-0.0305	0.0367			490	0.187	0.1524	0.6547
	-18.6	0.0174	-0.0922	0.0089	-0.0349	0.0367			491	0.1814	0.1496	0.6393
	-18.5	0.0147001	-0.0915999	0.0119	-0.0361	0.0418			492	0.1893	0.1453	0.635
	-18.4	0.0129999	-0.0842001	0.0145	-0.0358	0.0464			493	0.1757	0.1391	0.6369
	-18.3	0.00939998	-0.0863	0.0113	-0.0367	0.0485			494	0.1674	0.1359	0.6123
	-18.2	0.00580004	-0.0859	0.0122	-0.0379	0.0501			495	0.1732	0.1353	0.5996
	-18.1	0.0106001	-0.0834999	0.0131	-0.0338	0.0548001			496	0.1656	0.1336	0.593
	-18	0.0175001	-0.0769999	0.0207	-0.0295001	0.0583			497	0.1634	0.1321	0.5794
	-17.9	0.0203002	-0.0700998	0.0272001	-0.0265	0.0639001			498	0.1558	0.1255	0.561
	-17.8	0.0204	-0.0624	0.0315	-0.0212	0.0715			499	0.1591	0.1324	0.555
	-17.7	0.0124	-0.0633	0.0312	-0.0212	0.0732			500	0.1555	0.1216	0.5407
	-17.6	0.00879999	-0.0614	0.0283	-0.023	0.0753
	-17.5	0.00650007	-0.0596999	0.0278	-0.0192	0.0769
	-17.4	0.0116001	-0.0549999	0.0290001	-0.0202	0.0869001
	-17.3	0.0164001	-0.0504999	0.0306001	-0.0213	0.0886001
	-17.2	0.0182001	-0.0466999	0.0322	-0.0173	0.0925001
	-17.1	0.0198001	-0.0426999	0.0405	-0.0137001	0.0970001
	-17	0.0302	-0.0354	0.0473	-0.00870014	0.1033
	-16.9	0.0324998	-0.0365002	0.0439999	-0.0143	0.1026
	-16.8	0.0353999	-0.0429001	0.0292999	-0.0224	0.0975999
	-16.7	0.0364	-0.0531	0.0272	-0.0255	0.0964
	-16.6	0.0374	-0.0548	0.0254	-0.0169	0.1002
	-16.5	0.0400999	-0.0529001	0.0271	-0.0154	0.1006
	-16.4	0.0320998	-0.0594002	0.0263999	-0.0203	0.1018
	-16.3	0.0244999	-0.0637001	0.0217999	-0.0291	0.0937999
	-16.2	0.0162	-0.0734	0.0196	-0.0345	0.0884
	-16.1	0.0150999	-0.0750001	0.0214	-0.033	0.0833999
	-16	0.0134999	-0.0803001	0.0197	-0.0341999	0.0809
	-15.9	0.0137997	-0.0846003	0.0140998	-0.0396	0.0792998
	-15.8	0.0041	-0.0919	0.0044	-0.0446	0.0723
	-15.7	0.0016	-0.0905	0.007	-0.0441	0.0747
	-15.6	0.000799927	-0.0875001	0.0064	-0.0439	0.0726999
	-15.5	0.000499958	-0.0888	0.0031	-0.0468999	0.0651
	-15.4	-0.00119999	-0.0914	0.0018	-0.0469	0.0612
	-15.3	-0.00280008	-0.0910001	0.00179992	-0.0475	0.0585999
	-15.2	-0.00940002	-0.0923	-0.0041	-0.0529	0.0526
	-15.1	-0.0127	-0.091	-0.0064	-0.0544	0.0572
	-15	-0.014	-0.0907	-0.0098	-0.054	0.062
	-14.9	-0.00849995	-0.0915999	-0.00889997	-0.0518	0.0686
	-14.8	-0.0107	-0.0863	-0.00949997	-0.0541	0.0717
	-14.7	-0.0117001	-0.0838001	-0.0081	-0.0549	0.0720999
	-14.6	-0.0136	-0.0882	-0.0093	-0.0559999	0.0717
	-14.5	-0.0125999	-0.0872999	-0.0147	-0.0563	0.0726
	-14.4	-0.0125001	-0.0822001	-0.0165	-0.0528	0.0775
	-14.3	-0.0142	-0.0814	-0.0187	-0.0549	0.0742
	-14.2	-0.0151	-0.0854	-0.0171	-0.0586	0.0704
	-14.1	-0.0149999	-0.0871999	-0.0173	-0.0596	0.0685001
	-14	-0.0146999	-0.0874999	-0.0201	-0.0579001	0.0706
	-13.9	-0.0157999	-0.0882999	-0.0218	-0.0602	0.067
	-13.8	-0.0178001	-0.0839001	-0.0152001	-0.0612	0.0674999
	-13.7	-0.0216	-0.0845	-0.019	-0.0631	0.0669
	-13.6	-0.0248001	-0.0867001	-0.0216	-0.0663	0.0651999
	-13.5	-0.032	-0.0946	-0.0325	-0.0743999	0.0588
	-13.4	-0.0296	-0.0924	-0.0344	-0.0738	0.0624
	-13.3	-0.0313	-0.096	-0.0386	-0.074	0.0609
	-13.2	-0.0336999	-0.0970999	-0.0388	-0.0748	0.0520001
	-13.1	-0.0310999	-0.0951999	-0.0327	-0.0734001	0.0480001
	-13	-0.0277999	-0.0977999	-0.028	-0.0795001	0.0402
	-12.9	-0.0312999	-0.1045	-0.0259	-0.0872	0.041
	-12.8	-0.0375999	-0.1172	-0.0264999	-0.0904	0.0459001
	-12.7	-0.0401	-0.1114	-0.0272	-0.0884	0.0462
	-12.6	-0.0436999	-0.1058	-0.0282	-0.089	0.0459001
	-12.5	-0.0451999	-0.1035	-0.0264	-0.0891001	0.0524
	-12.4	-0.0438998	-0.0962998	-0.0183999	-0.0818	0.0546001
	-12.3	-0.0375999	-0.0883999	-0.0152999	-0.0742	0.0598001
	-12.2	-0.0306	-0.0791	-0.0138	-0.0665	0.0611
	-12.1	-0.0278	-0.0765	-0.0122	-0.0633	0.0623
	-12	-0.0283	-0.0705	-0.0105	-0.057	0.0655
	-11.9	-0.0254	-0.0726	-0.0134	-0.0598	0.0672
	-11.8	-0.0297999	-0.0721999	-0.0170999	-0.0602	0.0647001
	-11.7	-0.0272999	-0.0689999	-0.0182	-0.0581	0.0655001
	-11.6	-0.0245	-0.0678	-0.0144	-0.0518001	0.069
	-11.5	-0.0297	-0.0687	-0.0186	-0.0501	0.0718
	-11.4	-0.0262998	-0.0661998	-0.0193999	-0.0474	0.0733001
	-11.3	-0.0178	-0.0617	-0.0153	-0.0474	0.074
	-11.2	-0.0163999	-0.0632999	-0.0167	-0.0505	0.0749001
	-11.1	-0.00679998	-0.0616	-0.0119	-0.0464001	0.0812
	-11	-0.0013	-0.0599	-0.0128	-0.0445	0.082
	-10.9	-0.000299931	-0.0549999	-0.0168	-0.047	0.0774
	-10.8	0.0022001	-0.0516999	-0.0165999	-0.0436	0.0771001
	-10.7	0.00669998	-0.045	-0.0112	-0.0444	0.081
	-10.6	0.00480009	-0.0453999	-0.0143	-0.0482	0.0797001
	-10.5	0.00940009	-0.0412999	-0.0093	-0.0436001	0.0824
	-10.4	0.0133001	-0.0384999	-0.00579996	-0.0413	0.0845
	-10.3	0.0151999	-0.0395001	-0.00900009	-0.0385	0.0913999
	-10.2	0.0153001	-0.0480999	-0.0155	-0.0415	0.0869001
	-10.1	0.0187	-0.0458	-0.0157	-0.0360001	0.0848
	-10	0.0231	-0.0427	-0.0155	-0.0404	0.0833
	-9.9	0.0279001	-0.0418999	-0.0152999	-0.0411	0.0778001
	-9.8	0.0287001	-0.0409999	-0.0143999	-0.0449	0.0726001
	-9.7	0.0362	-0.0348	-0.0097	-0.0408	0.0759
	-9.6	0.0356	-0.0381	-0.0093	-0.0391	0.0698
	-9.5	0.0317	-0.0424	-0.0115	-0.0365	0.0639
	-9.4	0.0309998	-0.0387002	-0.0108001	-0.0348	0.0642999
	-9.3	0.0238999	-0.0434001	-0.0125001	-0.0327	0.0549999
	-9.2	0.0195	-0.0452	-0.017	-0.0348	0.0484
	-9.1	0.0168	-0.0441	-0.0178	-0.0334	0.0477
	-9	0.0151	-0.0401	-0.0212	-0.0314	0.0391
	-8.9	0.0131	-0.0412	-0.0266	-0.0314	0.0357
	-8.8	0.0194	-0.0395	-0.0265	-0.0289	0.0333
	-8.7	0.0181999	-0.0337001	-0.0196	-0.0192	0.0363999
	-8.6	0.0073999	-0.0405001	-0.0135	-0.0317999	0.0325999
	-8.5	0.000200022	-0.0451	-0.0093	-0.0412999	0.035
	-8.4	0.00759985	-0.0446002	-0.00140008	-0.0351	0.0409999
	-8.3	0.000699965	-0.0439	-0.00720003	-0.0383	0.0348
	-8.2	0.00399996	-0.0404	-0.006	-0.0423	0.0362
	-8.1	0.00139996	-0.0405	-0.0059	-0.0426	0.0316
	-8	0.00410002	-0.0365	-0.0076	-0.0413	0.0296
	-7.9	0.00579994	-0.0303001	-0.00780003	-0.0347	0.0314
	-7.8	0.00500007	-0.0280999	-0.0118999	-0.0322	0.0276001
	-7.7	0.0086	-0.023	-0.0084	-0.0224	0.0269
	-7.6	0.0115	-0.0203	-0.0093	-0.0213	0.0253
	-7.5	0.0119	-0.0163	-0.0037	-0.0202	0.0287
	-7.4	0.0114	-0.014	0.00239999	-0.0223	0.0279
	-7.3	0.0104999	-0.0121001	0.00299994	-0.0217	0.0248999
	-7.2	0.00709995	-0.0156	-0.0004	-0.0246	0.0216
	-7.1	0.00500001	-0.0146	0.0002	-0.025	0.0156
	-7	0.00639996	-0.0141	0.001	-0.0229	0.0152
	-6.9	0.00419999	-0.0169	0.00129999	-0.0217	0.0111
	-6.8	0.00390001	-0.0169	0.000600014	-0.0223	0.00950001
	-6.7	0.00420001	-0.0151	0.001	-0.0215	0.00910001
	-6.6	0.00270001	-0.015	0.0016	-0.0195	0.00440001
	-6.5	0.00330004	-0.0122	0.0023	-0.0163	0.0033
	-6.4	0.00529995	-0.00640005	0.00749997	-0.013	0.00489997
	-6.3	0.00409995	-0.00460005	0.00739995	-0.0124	0.00379995
	-6.2	0.00150001	-0.00479999	0.008	-0.0137	1.17e-08
	-6.1	0.00309998	-0.00510002	0.0087	-0.0101	-0.00340002
	-6	0.0052	-0.0082	0.0072	-0.011	-0.0064
	-5.9	0.00319996	-0.00860004	0.0036	-0.0108	-0.0106
	-5.8	0.00509992	-0.00660008	0.00269992	-0.00869998	-0.0126001
	-5.7	-0.000800031	-0.00600003	0.0015	-0.0132	-0.0153
	-5.6	7.61e-09	-0.00499999	0.00500001	-0.0155	-0.0162
	-5.5	-0.002	-0.0043	0.008	-0.0123	-0.0136
	-5.4	-0.00190005	-0.000500046	0.0097	-0.0109	-0.0107
	-5.3	-0.0004	0.0016	0.0065	-0.0115	-0.0099
	-5.2	0.00399995	0.00519995	0.0102	-0.0077	-0.0107
	-5.1	0.0031999	0.0065999	0.0077999	-0.0049	-0.0129001
	-5	0.0022	0.0043	0.0051	-0.002	-0.0135
	-4.9	0.00189994	0.00279994	0.0067	0.0001	-0.0179001
	-4.8	0.0012	0.0021	0.0073	-0.00389994	-0.019
	-4.7	0.00190001	0.00520001	0.006	-0.0056	-0.02
	-4.6	0.0035	0.0063	0.0059	-0.0032	-0.0217
	-4.5	0.0042	0.0067	0.0038	0.0002	-0.0181
	-4.4	0.00649966	0.00869966	0.0022	0.0039	-0.0127003
	-4.3	-0.0029	0.0005	-0.0064	-0.00589966	-0.0176
	-4.2	-0.00309993	-0.000599928	-0.0089	-0.0069	-0.0161
	-4.1	0.000500073	0.00450007	-0.00869993	-0.0041	-0.0123999
	-4	0.0029	0.0045	-0.0078	0.0011	-0.0106
	-3.9	0.00499993	0.00669993	-0.0079	0.004	-0.00650007
	-3.8	0.0062	0.0048	-0.0076	0.00380007	-0.0068
	-3.7	0.0128999	0.00929987	0.0001	0.0061	-0.004
	-3.6	0.00809977	0.00109977	-0.00870023	0.0059	0.000799771
	-3.5	-0.0036	-0.0049	-0.0176	0.0005	-0.0028
	-3.4	-0.00959992	-0.00509992	-0.0158	0.0033	-0.00419992
	-3.3	-0.0083	-0.0018	-0.0174	0.00519992	-0.0052
	-3.2	-0.0045998	0.0012002	-0.0135	0.0138	0.0034
	-3.1	-0.000799782	0.00730022	-0.0130998	0.0232	0.00860022
	-3	0.0002	0.008	-0.0049	0.0306	0.0101
	-2.9	-0.00459996	0.00480004	-0.0049	0.0289	0.00560004
	-2.8	-0.0078	0.0003	-0.0029	0.0261	0.0065
	-2.7	-0.0138	-0.0014	-0.0012	0.0259	0.0077
	-2.6	-0.0124999	-0.00329988	0.00220012	0.0227	0.00630012
	-2.5	-0.0062	-0.0035	0.0015	0.023	0.007
	-2.4	-0.00799995	-0.000999954	-0.0074	0.0244	0.00620005
	-2.3	-0.0082	-0.0048	-0.0038	0.0253	0.0117
	-2.2	-0.0124001	-0.00100009	-0.0131	0.0251	0.0135
	-2.1	-0.0130002	-0.00710015	-0.0205002	0.0285	0.00869985
	-2	-0.024	-0.012	-0.0301	0.0263	0.0104
	-1.9	-0.0295	-0.0153001	-0.039	0.037	0.0103
	-1.8	-0.0349	-0.0033	-0.0429	0.0325001	0.0132
	-1.7	-0.043	-0.0025	-0.0481	0.0281	0.0123
	-1.6	-0.0495	-0.0106	-0.0584	0.0406	0.0155
	-1.5	-0.0476	-0.0191	-0.0702	0.0492	0.005
	-1.4	-0.0583	-0.0298	-0.0727	0.0494004	0.00329959
	-1.3	-0.0583	-0.0298	-0.0727	0.0492	-0.0057
	-1.2	-0.0551	-0.0191	-0.0702	0.0429	0.00329959
	-1.1	-0.0476	4.98e-10	-0.0643	0.0412	0.005
	-1	-0.0217	0.0132	-0.0231	0.0412	0.0331
	-0.899998	-0.0206	0.0132	-0.004	0.0412	0.0331
	-0.799999	-0.0206	0.0133	-0.004	0.0429	0.0331
	1.8	2.66421	3.81469	5.91935	9.2684	14.9958
	1.9	2.8607	3.81469	5.97117	9.66058	15.8297
	2	2.92281	3.86547	6.28006	10.1631	16.8063
	2.1	3.0214	3.93291	6.32505	10.2505	17.4113
	2.2	3.0214	3.98751	6.47959	10.7298	18.2019
	2.3	2.92281	4.00734	6.66269	11.0312	18.836
	2.4	2.8607	4.00734	6.66431	11.1799	19.23
	2.5	2.66421	4.00734	6.72752	11.3107	19.6452
	2.6	2.93033	4.16445	7.19421	11.7564	20.1616
	2.7	2.87669	4.35229	7.26467	11.9547	20.6967
	2.8	2.68549	4.20118	7.08638	11.8068	20.7648
	2.9	2.78315	4.00452	7.51347	11.9523	21.0184
	3	2.83476	4.07361	7.48055	12.2221	21.2852
	3.1	2.88754	4.35593	7.64295	12.4706	21.6331
	3.2	2.77514	4.37637	7.6301	12.6328	21.9036
	3.3	2.72453	4.52958	7.67191	12.6895	22.1515
	3.4	2.65049	4.44664	7.70994	12.8569	22.4138
	3.5	2.61782	4.34697	7.71876	12.9364	22.5442
	3.6	2.65068	4.40535	7.78308	13.0961	22.6797
	3.7	2.6319	4.46857	7.8887	13.2476	22.8751
	3.8	2.67714	4.50114	7.97141	13.4131	23.0507
	3.9	2.74267	4.53134	8.04989	13.4404	23.1991
	4	2.80129	4.62784	8.15634	13.5408	23.3799
	4.1	2.79104	4.59834	8.19453	13.6443	23.5797
	4.2	2.79278	4.58786	8.23966	13.703	23.7116
	4.3	2.84201	4.63663	8.30443	13.7839	23.8638
	4.4	2.88491	4.63838	8.36573	13.8647	23.9599
	4.5	2.9111	4.64814	8.41271	13.941	24.0543
	4.6	2.93241	4.66842	8.47146	14.016	24.1835
	4.7	2.93309	4.6654	8.50913	14.0871	24.2793
	4.8	2.93766	4.68052	8.55831	14.1815	24.3894
	4.9	2.96865	4.69754	8.58867	14.2772	24.4672
	5	2.96393	4.70851	8.64499	14.3407	24.5516
	5.1	2.96597	4.74725	8.68456	14.3926	24.6869
	5.2	2.98723	4.76968	8.74691	14.4668	24.8201
	5.3	2.98816	4.79143	8.79629	14.5593	24.9053
	5.4	3.02294	4.80184	8.86904	14.6406	24.9941
	5.5	3.03869	4.77956	8.9128	14.6921	25.0694
	5.6	3.06239	4.79797	8.9665	14.7656	25.163
	5.7	3.08622	4.81345	8.99049	14.8665	25.2383
	5.8	3.08397	4.81872	9.02284	14.8919	25.3142
	5.9	3.07087	4.82521	9.05317	14.9176	25.3908
	6	3.08502	4.86148	9.10069	14.9706	25.4768
	6.1	3.10989	4.8854	9.16225	15.0318	25.5646
	6.2	3.13094	4.90858	9.2165	15.0954	25.6341
	6.3	3.1471	4.93034	9.26836	15.1623	25.7358
	6.4	3.14658	4.96217	9.31394	15.2482	25.8415
	6.5	3.15537	4.9901	9.35015	15.3353	25.9123
	6.6	3.13638	5.00471	9.3813	15.3996	25.9752
	6.7	3.12445	5.03111	9.4179	15.4775	26.091
	6.8	3.10458	5.04001	9.43732	15.5467	26.1818
	6.9	3.09492	5.05718	9.47646	15.6216	26.2562
	7	3.09838	5.08361	9.50869	15.6982	26.3382
	7.1	3.10287	5.1052	9.53865	15.7508	26.4114
	7.2	3.10864	5.13771	9.58698	15.8111	26.5198
	7.3	3.10865	5.16744	9.63195	15.8683	26.6205
	7.4	3.11173	5.19297	9.66881	15.9272	26.7384
	7.5	3.09828	5.20594	9.70219	15.9726	26.8196
	7.6	3.08266	5.20936	9.73376	16.0022	26.9002
	7.7	3.09662	5.21739	9.76767	16.0562	26.9659
	7.8	3.10359	5.21025	9.79229	16.0864	27.0084
	7.9	3.08784	5.20435	9.80869	16.1096	27.0242
	8	3.07637	5.21579	9.82598	16.1513	27.0735
	8.1	3.0842	5.2282	9.85591	16.1924	27.1013
	8.2	3.09885	5.25292	9.89689	16.2429	27.1487
	8.3	3.09702	5.27944	9.93182	16.2944	27.2154
	8.4	3.1014	5.29849	9.97198	16.3396	27.2796
	8.5	3.12157	5.33147	10.0053	16.4017	27.3215
	8.6	3.13475	5.35269	10.0542	16.4649	27.371
	8.7	3.14865	5.36256	10.0933	16.5165	27.4214
	8.8	3.15263	5.37176	10.123	16.562	27.4586
	8.9	3.15811	5.38347	10.1538	16.5978	27.4955
	9	3.17975	5.40571	10.1938	16.653	27.5462
	9.1	3.2014	5.43045	10.2415	16.7074	27.6097
	9.2	3.21079	5.44336	10.2706	16.7563	27.6576
	9.3	3.21064	5.45048	10.3005	16.8035	27.707
	9.4	3.21888	5.47339	10.3284	16.8419	27.7535
	9.5	3.22533	5.49135	10.3426	16.8885	27.8036
	9.6	3.25038	5.51423	10.3854	16.9454	27.8449
	9.7	3.27129	5.53398	10.4227	17.0028	27.9014
	9.8	3.28781	5.56177	10.4562	17.0544	27.9597
	9.9	3.30769	5.58924	10.5053	17.1114	28.0068
	10	3.3391	5.62163	10.5577	17.1712	28.0599
	10.1	3.3469	5.65142	10.5983	17.2235	28.114
	10.2	3.35944	5.68372	10.6359	17.2715	28.1654
	10.3	3.37576	5.6967	10.6622	17.3146	28.2077
	10.4	3.38607	5.69746	10.7017	17.3571	28.2411
	10.5	3.37224	5.7041	10.7317	17.3965	28.2752
	10.6	3.37597	5.7171	10.7559	17.4448	28.3193
	10.7	3.38441	5.72661	10.7854	17.4942	28.3597
	10.8	3.36917	5.72918	10.8101	17.5526	28.404
	10.9	3.36922	5.72823	10.8467	17.5845	28.4391
	11	3.36899	5.73936	10.8752	17.6201	28.4735
	11.1	3.36875	5.74688	10.8935	17.6536	28.5085
	11.2	3.36321	5.7546	10.9244	17.6803	28.5328
	11.3	3.35182	5.75392	10.9363	17.7037	28.5609
	11.4	3.34493	5.75755	10.9636	17.7408	28.5989
	11.5	3.35717	5.77245	11.0019	17.7918	28.6486
	11.6	3.36689	5.78774	11.0335	17.8377	28.6732
	11.7	3.37	5.80062	11.0631	17.8847	28.7198
	11.8	3.38214	5.8264	11.098	17.9297	28.7604
	11.9	3.38937	5.84524	11.1298	17.9804	28.7952
	12	3.39653	5.85228	11.1465	18.0208	28.8284
	12.1	3.40809	5.86377	11.1708	18.0639	28.8597
	12.2	3.42076	5.88298	11.2108	18.1014	28.8969
	12.3	3.42627	5.89787	11.2493	18.1396	28.928
	12.4	3.41977	5.90582	11.292	18.1671	28.9543
	12.5	3.40633	5.90591	11.308	18.1909	28.9702
	12.6	3.39671	5.90846	11.3417	18.2223	28.9906
	12.7	3.39744	5.91061	11.373	18.2506	29.023
	12.8	3.39671	5.92607	11.3978	18.2851	29.0501
	12.9	3.40139	5.93869	11.4388	18.3143	29.0859
	13	3.40722	5.96513	11.4748	18.3627	29.1208
	13.1	3.40743	5.99452	11.5109	18.4075	29.1579
	13.2	3.42583	6.02545	11.5395	18.4541	29.2024
	13.3	3.44801	6.05892	11.5778	18.4999	29.2421
	13.4	3.46556	6.08005	11.6043	18.5325	29.2716
	13.5	3.47344	6.09525	11.6203	18.57	29.3075
	13.6	3.4936	6.12433	11.6577	18.611	29.3483
	13.7	3.51466	6.14314	11.6992	18.6473	29.3914
	13.8	3.53303	6.16018	11.7344	18.6827	29.4314
	13.9	3.54515	6.16967	11.7594	18.7211	29.4608
	14	3.55809	6.17925	11.7912	18.7608	29.5016
	14.1	3.56733	6.19184	11.8212	18.7914	29.5338
	14.2	3.57449	6.20444	11.8414	18.8254	29.5694
	14.3	3.57392	6.21412	11.8531	18.8477	29.6039
	14.4	3.57516	6.22892	11.8795	18.884	29.6386
	14.5	3.59697	6.26139	11.919	18.9192	29.6809
	14.6	3.61297	6.28725	11.9421	18.9455	29.708
	14.7	3.61166	6.30487	11.9681	18.969	29.7298
	14.8	3.6101	6.31412	11.9918	18.9925	29.7556
	14.9	3.61486	6.33588	12.0178	19.0203	29.7877
	15	3.61826	6.34188	12.0451	19.0527	29.823
	15.1	3.61055	6.34817	12.0699	19.0738	29.8473
	15.2	3.61133	6.34982	12.0966	19.1066	29.8716
	15.3	3.60636	6.35293	12.1122	19.1268	29.8833
	15.4	3.59557	6.35604	12.1383	19.1498	29.9137
	15.5	3.59377	6.36351	12.1572	19.1725	29.9355
	15.6	3.60138	6.36407	12.1734	19.1936	29.9454
	15.7	3.60204	6.3713	12.195	19.2205	29.9587
	15.8	3.62559	6.3871	12.2122	19.252	29.9878
	15.9	3.64266	6.4037	12.2373	19.2752	30.0142
	16	3.66286	6.42228	12.2748	19.3126	30.0516
	16.1	3.68105	6.44208	12.3031	19.3424	30.0755
	16.2	3.69383	6.46118	12.3271	19.3702	30.1016
	16.3	3.70065	6.46824	12.3505	19.3972	30.1247
	16.4	3.71456	6.47769	12.3787	19.4275	30.1535
	16.5	3.72851	6.49206	12.4071	19.4575	30.1806
	16.6	3.73674	6.50188	12.43	19.4802	30.2067
	16.7	3.74475	6.52189	12.4563	19.5157	30.2359
	16.8	3.75719	6.5359	12.4825	19.5438	30.2605
	16.9	3.75735	6.54776	12.5055	19.5687	30.2836
	17	3.76194	6.56051	12.5314	19.5928	30.3034
	17.1	3.75583	6.56858	12.5543	19.6112	30.3178
	17.2	3.76216	6.57832	12.5804	19.632	30.3366
	17.3	3.76703	6.58187	12.6003	19.6412	30.3534
	17.4	3.7699	6.59195	12.6283	19.6664	30.3749
	17.5	3.78112	6.60126	12.6587	19.6903	30.3949
	17.6	3.78795	6.60985	12.6766	19.7168	30.4121
	17.7	3.79354	6.61729	12.7005	19.7489	30.4312
	17.8	3.79682	6.62862	12.7208	19.7791	30.4516
	17.9	3.80423	6.63756	12.7449	19.8104	30.473
	18	3.81173	6.65117	12.7659	19.842	30.4894
	18.1	3.81367	6.65472	12.7768	19.8636	30.504
	18.2	3.82161	6.6634	12.7914	19.8881	30.5236
	18.3	3.82551	6.67494	12.8077	19.9153	30.5382
	18.4	3.82897	6.6881	12.8332	19.9398	30.5525
	18.5	3.8282	6.69105	12.8466	19.9565	30.564
	18.6	3.82971	6.69421	12.8618	19.9752	30.5798
	18.7	3.83429	6.70572	12.8801	19.9948	30.5973
	18.8	3.83986	6.71895	12.8981	20.0128	30.6151
	18.9	3.84455	6.72916	12.9197	20.0354	30.6328
	19	3.8501	6.7376	12.937	20.0542	30.6487
	19.1	3.85262	6.74203	12.953	20.0732	30.6613
	19.2	3.86035	6.75246	12.9698	20.0942	30.6741
	19.3	3.86812	6.76064	12.9912	20.116	30.682
	19.4	3.87985	6.77277	13.0109	20.1384	30.6924
	19.5	3.89165	6.78468	13.0353	20.1636	30.7045
	19.6	3.8988	6.79373	13.0574	20.1853	30.7226
	19.7	3.90875	6.80709	13.0808	20.2132	30.7354
	19.8	3.91544	6.81657	13.1033	20.2386	30.747
	19.9	3.9271	6.82404	13.119	20.2654	30.7577
	20	3.9367	6.83685	13.1397	20.2896	30.7689
	20.1	3.93881	6.85339	13.1603	20.3138	30.7885
	20.2	3.94573	6.8675	13.178	20.3318	30.7987
	20.3	3.9483	6.87425	13.19	20.3504	30.8042
	20.4	3.95396	6.88558	13.2127	20.3719	30.8215
	20.5	3.96316	6.89836	13.2321	20.3931	30.8366
	20.6	3.96286	6.90611	13.2505	20.4166	30.8467
	20.7	3.96078	6.91319	13.2676	20.4339	30.8606
	20.8	3.96117	6.91969	13.2798	20.4513	30.8679
	20.9	3.96918	6.92917	13.2974	20.474	30.8824
	21	3.97811	6.94081	13.3156	20.4996	30.9043
	21.1	3.98005	6.94676	13.3298	20.5193	30.9175
	21.2	3.98192	6.95415	13.3433	20.5373	30.933
	21.3	3.98252	6.96419	13.3576	20.5532	30.9476
	21.4	3.97951	6.96727	13.37	20.5664	30.9608
	21.5	3.98138	6.97495	13.3888	20.5869	30.9748
	21.6	3.98581	6.98272	13.4041	20.607	30.9918
	21.7	3.98463	6.98292	13.4191	20.6224	30.9996
	21.8	3.9895	6.99018	13.4359	20.6435	31.013
	21.9	3.98999	6.9901	13.45	20.6581	31.0238
	22	3.99044	6.99552	13.4668	20.6778	31.0344
	22.1	3.98988	7.00017	13.4817	20.7016	31.0496
	22.2	3.99082	7.00434	13.5007	20.7271	31.0624
	22.3	3.99005	7.0137	13.5175	20.7503	31.0748
	22.4	3.9891	7.02167	13.5321	20.7742	31.0901
	22.5	3.99171	7.03126	13.5535	20.7977	31.1108
	22.6	3.9951	7.04015	13.5726	20.8195	31.1331
	22.7	3.99464	7.04683	13.5843	20.8376	31.1477
	22.8	3.99928	7.05647	13.5983	20.8561	31.1675
	22.9	4.0027	7.06617	13.6122	20.875	31.1851
	23	4.00513	7.08031	13.6309	20.8958	31.1985
	23.1	4.00265	7.08464	13.6439	20.9123	31.2066
	23.2	4.00592	7.09437	13.6596	20.9287	31.2172
	23.3	4.00803	7.10036	13.6718	20.9445	31.2277
	23.4	4.01323	7.10426	13.6838	20.9605	31.2439
	23.5	4.01068	7.10753	13.6944	20.9813	31.2548
	23.6	4.01125	7.11733	13.7093	20.997	31.2691
	23.7	4.01764	7.12946	13.7267	21.0168	31.2856
	23.8	4.02106	7.14223	13.7466	21.0338	31.3004
	23.9	4.01918	7.14596	13.7605	21.049	31.31
	24	4.02319	7.15499	13.7746	21.0707	31.3242
	24.1	4.02001	7.16007	13.7868	21.0856	31.332
	24.2	4.02106	7.16805	13.798	21.1015	31.3391
	24.3	4.02647	7.17198	13.8113	21.1173	31.349
	24.4	4.03063	7.17947	13.8245	21.137	31.3633
	24.5	4.03103	7.18608	13.8389	21.1528	31.3842
	24.6	4.0308	7.19044	13.8524	21.1656	31.401
	24.7	4.03256	7.19767	13.865	21.182	31.4193
	24.8	4.03013	7.20481	13.8784	21.1974	31.4345
	24.9	4.03033	7.21154	13.8933	21.217	31.4517
	25	4.02947	7.21747	13.908	21.2365	31.4647
	25.1	4.02998	7.22626	13.9243	21.2526	31.4821
	25.2	4.03013	7.23175	13.9374	21.2677	31.5002
	25.3	4.03066	7.23801	13.9511	21.2862	31.5198
	25.4	4.03288	7.24706	13.9648	21.3032	31.5386
	25.5	4.03128	7.25037	13.9758	21.3192	31.5552
	25.6	4.03124	7.25665	13.9875	21.3412	31.5757
	25.7	4.03133	7.2611	13.9999	21.3554	31.5895
	25.8	4.03226	7.26666	14.015	21.3751	31.6051
	25.9	4.03326	7.2742	14.0301	21.3925	31.6231
	26	4.0344	7.28265	14.0452	21.413	31.6451
	26.1	4.03153	7.28508	14.0594	21.424	31.6618
	26.2	4.0377	7.29009	14.0734	21.4429	31.6819
	26.3	4.03888	7.29367	14.0866	21.4601	31.6943
	26.4	4.04037	7.30198	14.0992	21.4793	31.7095
	26.5	4.04253	7.30747	14.1125	21.4986	31.7276
	26.6	4.04071	7.31302	14.1261	21.5176	31.7413
	26.7	4.03986	7.31839	14.138	21.536	31.752
	26.8	4.04167	7.32799	14.1558	21.554	31.7667
	26.9	4.04631	7.33628	14.1725	21.5712	31.7844
	27	4.04408	7.3429	14.1844	21.5817	31.7987
	27.1	4.04178	7.34835	14.1926	21.5963	31.8142
	27.2	4.04812	7.35899	14.2092	21.6103	31.8313
	27.3	4.05251	7.36621	14.2237	21.6281	31.8419
	27.4	4.05322	7.37207	14.2407	21.6455	31.8504
	27.5	4.05909	7.382	14.2593	21.663	31.8587
	27.6	4.05742	7.38395	14.2683	21.6744	31.8615
	27.7	4.0597	7.39135	14.2855	21.6905	31.873
	27.8	4.06518	7.40304	14.2982	21.7073	31.8866
	27.9	4.07025	7.41169	14.315	21.7243	31.8984
	28	4.07592	7.4231	14.3351	21.7432	31.9155
	28.1	4.08152	7.431	14.3539	21.7589	31.9322
	28.2	4.08758	7.43897	14.3731	21.7696	31.9485
	28.3	4.0936	7.44626	14.3874	21.7796	31.9607
	28.4	4.09949	7.4523	14.3946	21.7936	31.9732
	28.5	4.10673	7.45977	14.4106	21.8102	31.9921
	28.6	4.10763	7.46285	14.4213	21.8201	32.0066
	28.7	4.10688	7.46132	14.4313	21.8304	32.0139
	28.8	4.111	7.46812	14.4456	21.8478	32.0327
	28.9	4.11463	7.47249	14.4555	21.862	32.0477
	29	4.11554	7.47697	14.462	21.8743	32.0611
	29.1	4.11538	7.48078	14.4702	21.8864	32.0811
	29.2	4.11896	7.49093	14.4873	21.9035	32.1007
	29.3	4.11916	7.49255	14.5002	21.9191	32.1165
	29.4	4.12132	7.50229	14.5154	21.9367	32.1359
	29.5	4.12067	7.5082	14.5254	21.9523	32.1451
	29.6	4.12839	7.51583	14.5357	21.9711	32.1558
	29.7	4.13351	7.52438	14.5513	21.9866	32.1683
	29.8	4.13486	7.52854	14.5619	21.9988	32.1812
	29.9	4.13676	7.53022	14.5725	22.0115	32.192
	30	4.14319	7.53721	14.5841	22.0278	32.2047
	30.1	4.14414	7.54195	14.5954	22.0409	32.2132
	30.2	4.14996	7.54657	14.6074	22.0548	32.2292
	30.3	4.15167	7.55031	14.6193	22.0672	32.2426
	30.4	4.15114	7.55846	14.6311	22.0834	32.2597
	30.5	4.15452	7.56301	14.643	22.0962	32.276
	30.6	4.15889	7.57003	14.6591	22.1115	32.2982
	30.7	4.1621	7.57562	14.6754	22.1255	32.315
	30.8	4.16637	7.58366	14.6887	22.136	32.3294
	30.9	4.16787	7.59004	14.6994	22.1509	32.3381
	31	4.16792	7.59317	14.7074	22.1593	32.3403
	31.1	4.16915	7.59693	14.7171	22.1677	32.3405
	31.2	4.16988	7.59705	14.7256	22.1795	32.3472
	31.3	4.16859	7.6017	14.7365	22.1934	32.3548
	31.4	4.16418	7.6048	14.7457	22.2079	32.361
	31.5	4.16502	7.60933	14.7579	22.2257	32.3747
	31.6	4.1713	7.61821	14.7724	22.2455	32.3887
	31.7	4.17761	7.62592	14.7885	22.2618	32.4016
	31.8	4.18077	7.63106	14.8004	22.2705	32.4081
	31.9	4.17846	7.63725	14.8104	22.2838	32.4137
	32	4.17904	7.64138	14.8244	22.2942	32.4226
	32.1	4.1777	7.64466	14.8366	22.3041	32.4302
	32.2	4.17573	7.64918	14.8465	22.3201	32.436
	32.3	4.17181	7.65194	14.8558	22.3331	32.4427
	32.4	4.1753	7.65946	14.8701	22.3525	32.4565
	32.5	4.17721	7.6646	14.8806	22.3684	32.4652
	32.6	4.17778	7.66721	14.8889	22.3802	32.4759
	32.7	4.17693	7.67067	14.8991	22.3893	32.4846
	32.8	4.17938	7.67715	14.9156	22.4021	32.4962
	32.9	4.17827	7.6787	14.9286	22.41	32.5021
	33	4.17767	7.68373	14.9446	22.4181	32.5102
	33.1	4.18108	7.6918	14.9603	22.4312	32.5228
	33.2	4.18306	7.69513	14.9767	22.44	32.5298
	33.3	4.18141	7.69559	14.9859	22.4453	32.5367
	33.4	4.1797	7.69627	14.9939	22.4516	32.5427
	33.5	4.18134	7.69896	14.9993	22.4587	32.5459
	33.6	4.18264	7.7032	15.0093	22.4749	32.5521
	33.7	4.18758	7.71388	15.0226	22.4913	32.5601
	33.8	4.18847	7.7191	15.0301	22.5044	32.5601
	33.9	4.18724	7.72214	15.0361	22.5125	32.5643
	34	4.18543	7.72528	15.0425	22.5198	32.5661
	34.1	4.18563	7.72923	15.0573	22.5287	32.5753
	34.2	4.18494	7.73158	15.0677	22.5382	32.5788
	34.3	4.18321	7.73484	15.0766	22.5502	32.5859
	34.4	4.17974	7.73979	15.0837	22.5602	32.6012
	34.5	4.1807	7.74997	15.0999	22.5771	32.6223
	34.6	4.18131	7.75245	15.1087	22.5878	32.6281
	34.7	4.18418	7.76108	15.121	22.5976	32.6428
	34.8	4.18633	7.7661	15.1345	22.6105	32.6574
	34.9	4.18856	7.76828	15.1469	22.6241	32.6633
	35	4.19022	7.77301	15.1565	22.6392	32.6697
	35.1	4.19349	7.77841	15.1702	22.6529	32.6783
	35.2	4.19566	7.78288	15.1833	22.6656	32.6818
	35.3	4.19736	7.78373	15.1967	22.6795	32.6853
	35.4	4.20015	7.78714	15.2085	22.692	32.6928
	35.5	4.20486	7.78644	15.2155	22.7041	32.6948
	35.6	4.2081	7.79324	15.2274	22.7175	32.7006
	35.7	4.2092	7.7982	15.2393	22.7265	32.7077
	35.8	4.21444	7.80121	15.2496	22.7372	32.7145
	35.9	4.21372	7.80513	15.2605	22.748	32.7156
	36	4.21364	7.81097	15.2714	22.7605	32.7291
	36.1	4.21334	7.81268	15.28	22.7692	32.7384
	36.2	4.21795	7.81856	15.2894	22.7785	32.7463
	36.3	4.21969	7.82131	15.2984	22.784	32.7506
	36.4	4.2173	7.82474	15.3075	22.7862	32.7585
	36.5	4.21693	7.8231	15.3126	22.7894	32.7624
	36.6	4.21728	7.82557	15.3203	22.7991	32.766
	36.7	4.22028	7.82971	15.324	22.8085	32.7704
	36.8	4.22287	7.83488	15.3316	22.8146	32.7749
	36.9	4.22447	7.83699	15.3426	22.8237	32.7867
	37	4.22796	7.84058	15.3555	22.8338	32.7978
	37.1	4.23559	7.84872	15.3699	22.8448	32.8122
	37.2	4.23985	7.85505	15.3814	22.8599	32.8269
	37.3	4.24549	7.86475	15.3932	22.8727	32.844
	37.4	4.2481	7.87334	15.406	22.8862	32.8558
	37.5	4.25463	7.88178	15.4148	22.8964	32.8683
	37.6	4.25871	7.89254	15.4238	22.9027	32.8814
	37.7	4.25607	7.89656	15.4281	22.9107	32.8879
	37.8	4.2526	7.90212	15.4339	22.9163	32.8942
	37.9	4.25394	7.90656	15.4393	22.9259	32.9014
	38	4.25385	7.90892	15.4432	22.9348	32.9111
	38.1	4.25635	7.91297	15.4527	22.9411	32.9214
	38.2	4.25855	7.91487	15.4607	22.9503	32.9364
	38.3	4.26078	7.92161	15.4671	22.9588	32.9488
	38.4	4.26385	7.9247	15.4757	22.9672	32.9569
	38.5	4.26509	7.92703	15.4823	22.9739	32.9642
	38.6	4.26339	7.93291	15.4913	22.9831	32.974
	38.7	4.26627	7.93842	15.4998	22.9933	32.9842
	38.8	4.26933	7.94097	15.503	23.0034	32.9922
	38.9	4.26868	7.94106	15.5055	23.0116	32.9999
	39	4.27298	7.94608	15.5122	23.0249	33.0157
	39.1	4.27661	7.95215	15.5169	23.039	33.0298
	39.2	4.27867	7.95494	15.5262	23.0494	33.0386
	39.3	4.28202	7.95964	15.5337	23.0559	33.045
	39.4	4.28625	7.97026	15.5426	23.0657	33.0582
	39.5	4.28574	7.97852	15.5482	23.0717	33.0705
	39.6	4.28848	7.98699	15.5573	23.0768	33.0766
	39.7	4.28735	7.9895	15.5657	23.0796	33.0807
	39.8	4.28437	7.99281	15.5731	23.086	33.0908
	39.9	4.28338	7.99785	15.5827	23.0906	33.0945
	40	4.28582	8.00209	15.5969	23.0989	33.0996
	40.1	4.28456	8.00562	15.6071	23.1088	33.0961
	40.2	4.28379	8.00805	15.6117	23.1178	33.0976
	40.3	4.28773	8.01431	15.6211	23.1302	33.1082
	40.4	4.28755	8.01774	15.6256	23.1421	33.1123
	40.5	4.28993	8.01988	15.6322	23.1537	33.1198
	40.6	4.29135	8.02074	15.6391	23.1627	33.1316
	40.7	4.29006	8.02611	15.6447	23.1713	33.1408
	40.8	4.2865	8.02587	15.6502	23.1794	33.1499
	40.9	4.28327	8.02839	15.6564	23.1871	33.1598
	41	4.28129	8.03385	15.6615	23.1942	33.1658
	41.1	4.2793	8.03548	15.6678	23.2014	33.1723
	41.2	4.27684	8.03803	15.6717	23.2048	33.1797
	41.3	4.27783	8.04503	15.6766	23.2123	33.1903
	41.4	4.27979	8.05684	15.6873	23.2241	33.2023
	41.5	4.28166	8.06736	15.7	23.2346	33.2119
	41.6	4.2798	8.07139	15.7075	23.2398	33.2188
	41.7	4.27785	8.07139	15.7134	23.2459	33.23
	41.8	4.27423	8.07426	15.718	23.2561	33.2356
	41.9	4.27338	8.0808	15.7239	23.2694	33.2406
	42	4.27629	8.08599	15.7339	23.2821	33.2492
	42.1	4.27092	8.0874	15.739	23.2929	33.2504
	42.2	4.271	8.09222	15.7463	23.3062	33.2504
	42.3	4.26637	8.09483	15.7537	23.3167	33.248
	42.4	4.27336	8.10533	15.7661	23.3364	33.2547
	42.5	4.27646	8.11412	15.7745	23.3497	33.263
	42.6	4.28121	8.12599	15.7856	23.3609	33.2699
	42.7	4.27934	8.13049	15.7934	23.3654	33.2717
	42.8	4.2797	8.13553	15.8033	23.3736	33.2753
	42.9	4.27923	8.14095	15.8117	23.3833	33.2801
	43	4.2777	8.14256	15.8184	23.3907	33.2871
	43.1	4.27539	8.14453	15.8297	23.4017	33.2969
	43.2	4.27077	8.14067	15.841	23.4088	33.3076
	43.3	4.2684	8.14273	15.8475	23.415	33.3133
	43.4	4.26804	8.14522	15.857	23.4263	33.3211
	43.5	4.27101	8.1467	15.8697	23.4352	33.3305
	43.6	4.27445	8.15072	15.8821	23.4474	33.34
	43.7	4.27424	8.1519	15.8915	23.4585	33.3452
	43.8	4.27543	8.15523	15.9003	23.4671	33.3572
	43.9	4.27815	8.15646	15.9121	23.4767	33.3639
	44	4.28151	8.16054	15.9265	23.4872	33.3698
	44.1	4.28252	8.16503	15.9444	23.4978	33.3737
	44.2	4.28845	8.17082	15.9578	23.5085	33.3813
	44.3	4.29142	8.17572	15.9682	23.5175	33.3864
	44.4	4.2926	8.17902	15.9823	23.5256	33.392
	44.5	4.2942	8.18713	15.9921	23.535	33.4012
	44.6	4.2961	8.19172	16.0024	23.5431	33.4055
	44.7	4.29746	8.19534	16.0147	23.5558	33.4127
	44.8	4.30496	8.20129	16.0256	23.569	33.4211
	44.9	4.30806	8.20753	16.0379	23.5807	33.4283
	45	4.31305	8.21616	16.0476	23.5921	33.437
	45.1	4.31677	8.22362	16.0583	23.6051	33.4512
	45.2	4.31764	8.22845	16.0659	23.6133	33.4558
	45.3	4.31399	8.23312	16.0724	23.6211	33.4611
	45.4	4.31422	8.23369	16.0791	23.6318	33.4713
	45.5	4.3122	8.23196	16.0832	23.6403	33.4823
	45.6	4.31382	8.23567	16.0901	23.6534	33.4937
	45.7	4.31613	8.23723	16.0983	23.6706	33.5013
	45.8	4.31848	8.24293	16.1042	23.6795	33.517
	45.9	4.32445	8.24754	16.1132	23.6859	33.5306
	46	4.32348	8.2524	16.1188	23.6931	33.5419
	46.1	4.32043	8.25725	16.1224	23.7008	33.5502
	46.2	4.3206	8.26027	16.1245	23.7044	33.559
	46.3	4.3199	8.26397	16.1268	23.7068	33.5696
	46.4	4.32065	8.26519	16.1339	23.7117	33.5803
	46.5	4.32265	8.26867	16.1431	23.7213	33.5907
	46.6	4.32428	8.27547	16.1509	23.7291	33.5987
	46.7	4.32467	8.2798	16.1573	23.7354	33.6112
	46.8	4.32472	8.2863	16.168	23.7428	33.6196
	46.9	4.32522	8.29021	16.176	23.7485	33.6242
	47	4.32904	8.30079	16.1879	23.7558	33.6341
	47.1	4.3315	8.3042	16.1942	23.7652	33.6437
	47.2	4.33435	8.30994	16.2003	23.7722	33.6549
	47.3	4.3394	8.31859	16.2106	23.7838	33.6675
	47.4	4.33816	8.32008	16.219	23.7901	33.6795
	47.5	4.33704	8.31873	16.2245	23.7955	33.6898
	47.6	4.33692	8.31903	16.2314	23.8016	33.7018
	47.7	4.34218	8.32524	16.2404	23.8077	33.713
	47.8	4.34504	8.33255	16.2482	23.8143	33.724
	47.9	4.35464	8.34167	16.2599	23.8252	33.7416
	48	4.3514	8.34214	16.267	23.8253	33.7501
	48.1	4.3544	8.34865	16.278	23.8325	33.7637
	48.2	4.35398	8.3541	16.2884	23.8413	33.7773
	48.3	4.35791	8.35996	16.2994	23.8467	33.791
	48.4	4.36007	8.36543	16.3085	23.8489	33.8049
	48.5	4.35864	8.36525	16.3166	23.8525	33.8138
	48.6	4.35687	8.36751	16.3248	23.8627	33.8197
	48.7	4.35526	8.36617	16.3302	23.8723	33.8249
	48.8	4.35646	8.36718	16.3378	23.8849	33.8323
	48.9	4.35877	8.36881	16.3444	23.8966	33.8405
	49	4.35979	8.37269	16.3507	23.906	33.8501
	49.1	4.36377	8.37975	16.3556	23.9172	33.8596
	49.2	4.36404	8.38515	16.3629	23.9248	33.8661
	49.3	4.36784	8.39416	16.3723	23.9359	33.8757
	49.4	4.36852	8.39726	16.3808	23.9406	33.8781
	49.5	4.36674	8.39579	16.3811	23.9396	33.8784
	49.6	4.36236	8.39548	16.3766	23.9388	33.882
	49.7	4.35868	8.39573	16.3788	23.9426	33.8848
	49.8	4.35375	8.3951	16.3792	23.9451	33.8874
	49.9	4.3542	8.3957	16.3811	23.9521	33.8949
	50	4.35461	8.39834	16.3843	23.9599	33.9057
	50.1	4.35558	8.39825	16.3862	23.9684	33.9197
	50.2	4.35411	8.39935	16.3825	23.973	33.9306
	50.3	4.35182	8.39989	16.3818	23.9797	33.9421
	50.4	4.34913	8.40152	16.3852	23.9897	33.9537
	50.5	4.34996	8.40171	16.3882	23.998	33.9649
	50.6	4.34643	8.40221	16.3946	24.0035	33.9767
	50.7	4.34508	8.4034	16.3981	24.0073	33.9842
	50.8	4.34224	8.4033	16.3985	24.0108	33.9886
	50.9	4.34184	8.40638	16.4025	24.0186	33.9904
	51	4.34123	8.41073	16.4072	24.031	33.9961
	51.1	4.33785	8.40778	16.4116	24.0372	34.0027
	51.2	4.33496	8.405	16.4124	24.0405	34.001
	51.3	4.33598	8.40367	16.42	24.0465	34.009
	51.4	4.33789	8.4035	16.4226	24.0507	34.0182
	51.5	4.34324	8.40623	16.4292	24.057	34.0283
	51.6	4.3486	8.40866	16.4381	24.0663	34.0343
	51.7	4.35193	8.40843	16.4463	24.0713	34.0362
	51.8	4.34955	8.40778	16.4505	24.0745	34.0337
	51.9	4.35099	8.40679	16.4574	24.0796	34.0378
	52	4.3465	8.4038	16.4593	24.0842	34.0385
	52.1	4.34945	8.40284	16.4644	24.092	34.0444
	52.2	4.35354	8.40648	16.4736	24.1023	34.0518
	52.3	4.36011	8.41138	16.4858	24.114	34.058
	52.4	4.36611	8.41364	16.4983	24.1186	34.0625
	52.5	4.37329	8.41899	16.5078	24.1265	34.0684
	52.6	4.37898	8.42218	16.5181	24.1369	34.0729
	52.7	4.38222	8.42419	16.5262	24.1408	34.0777
	52.8	4.38305	8.42564	16.5352	24.1447	34.0852
	52.9	4.38338	8.42246	16.5405	24.1511	34.0878
	53	4.38697	8.42489	16.5501	24.1578	34.0918
	53.1	4.38864	8.42408	16.5543	24.163	34.0908
	53.2	4.38805	8.42717	16.5669	24.1665	34.0935
	53.3	4.3929	8.43029	16.5791	24.1751	34.0965
	53.4	4.3908	8.43205	16.5827	24.1782	34.0975
	53.5	4.39275	8.43215	16.5908	24.1829	34.1008
	53.6	4.39594	8.43507	16.5974	24.1957	34.1058
	53.7	4.39776	8.43737	16.6027	24.2021	34.1113
	53.8	4.3977	8.44071	16.6091	24.2059	34.1165
	53.9	4.40087	8.44253	16.6154	24.2161	34.1223
	54	4.39892	8.44059	16.6202	24.2232	34.1256
	54.1	4.40296	8.44199	16.625	24.2318	34.13
	54.2	4.39924	8.43926	16.6252	24.2378	34.1309
	54.3	4.39704	8.44126	16.63	24.2436	34.1309
	54.4	4.39577	8.44357	16.6307	24.2494	34.1303
	54.5	4.39804	8.44661	16.6363	24.2519	34.1319
	54.6	4.40121	8.44948	16.6452	24.2573	34.1336
	54.7	4.40382	8.45334	16.6558	24.2643	34.14
	54.8	4.40642	8.45641	16.6654	24.2716	34.1423
	54.9	4.40861	8.46222	16.6714	24.2806	34.1422
	55	4.40746	8.46217	16.6739	24.2827	34.1396
	55.1	4.40409	8.46288	16.68	24.2873	34.1388
	55.2	4.4011	8.46067	16.6845	24.2903	34.1407
	55.3	4.40276	8.4626	16.6887	24.3025	34.149
	55.4	4.39906	8.46531	16.6939	24.3136	34.1551
	55.5	4.39967	8.46784	16.7025	24.3262	34.161
	55.6	4.40227	8.4743	16.7117	24.3353	34.1645
	55.7	4.40949	8.4776	16.7248	24.3471	34.1763
	55.8	4.41223	8.47764	16.7323	24.3579	34.1819
	55.9	4.41684	8.48114	16.741	24.3666	34.1908
	56	4.41708	8.48385	16.7548	24.3747	34.195
	56.1	4.41741	8.48728	16.7616	24.3837	34.1947
	56.2	4.41703	8.48923	16.769	24.391	34.1959
	56.3	4.41951	8.49011	16.7796	24.4006	34.1961
	56.4	4.41945	8.48883	16.7837	24.407	34.1923
	56.5	4.41908	8.48935	16.7883	24.4125	34.1895
	56.6	4.42232	8.49423	16.7938	24.4227	34.1934
	56.7	4.42045	8.49721	16.7991	24.4291	34.1947
	56.8	4.41867	8.49997	16.8053	24.4344	34.2003
	56.9	4.42007	8.50312	16.8131	24.4392	34.2077
	57	4.42198	8.50645	16.8195	24.4458	34.2146
	57.1	4.42454	8.5081	16.8275	24.4531	34.2192
	57.2	4.42269	8.51017	16.8373	24.4571	34.2192
	57.3	4.42514	8.51498	16.8529	24.466	34.228
	57.4	4.42598	8.51736	16.8602	24.4763	34.2299
	57.5	4.42647	8.51943	16.8671	24.4808	34.2358
	57.6	4.42252	8.5228	16.8728	24.485	34.2384
	57.7	4.42173	8.52342	16.8804	24.4909	34.2454
	57.8	4.42412	8.52881	16.886	24.5	34.255
	57.9	4.42531	8.52978	16.8951	24.5123	34.2644
	58	4.42367	8.53375	16.9018	24.5211	34.2696
	58.1	4.42248	8.53418	16.9081	24.5259	34.2726
	58.2	4.41948	8.53665	16.9155	24.5317	34.2754
	58.3	4.41667	8.53751	16.922	24.5384	34.278
	58.4	4.41271	8.53413	16.9241	24.5436	34.2818
	58.5	4.41417	8.54139	16.9287	24.5469	34.2841
	58.6	4.41573	8.54467	16.9351	24.5566	34.2898
	58.7	4.41308	8.54525	16.9371	24.5619	34.2919
	58.8	4.40709	8.54327	16.9409	24.5661	34.2934
	58.9	4.40465	8.54446	16.9421	24.5692	34.3005
	59	4.40436	8.54868	16.9452	24.5747	34.3111
	59.1	4.40221	8.55241	16.9482	24.5803	34.3194
	59.2	4.40024	8.55225	16.953	24.5847	34.3241
	59.3	4.39913	8.55485	16.9577	24.592	34.3323
	59.4	4.39719	8.56013	16.9636	24.6003	34.3393
	59.5	4.39805	8.55803	16.9683	24.6047	34.3423
	59.6	4.39937	8.56287	16.9742	24.6131	34.347
	59.7	4.40115	8.5645	16.9803	24.6189	34.3526
	59.8	4.40004	8.5611	16.9813	24.6217	34.3554
	59.9	4.39922	8.5581	16.9861	24.6274	34.3564
	60	4.40161	8.56299	16.9966	24.6351	34.3645
	60.1	4.40675	8.56854	17.0065	24.6449	34.3707
	60.2	4.40698	8.57247	17.0183	24.649	34.3742
	60.3	4.40726	8.57526	17.0256	24.6519	34.3806
	60.4	4.40394	8.57598	17.0311	24.6539	34.3878
	60.5	4.39796	8.5767	17.0358	24.6566	34.3978
	60.6	4.39341	8.57429	17.0409	24.6597	34.4104
	60.7	4.39015	8.57247	17.0426	24.6626	34.4135
	60.8	4.39191	8.57673	17.0481	24.6678	34.4186
	60.9	4.39689	8.5849	17.056	24.6741	34.4226
	61	4.39023	8.5835	17.0615	24.6744	34.4261
	61.1	4.3884	8.58355	17.0705	24.6785	34.4281
	61.2	4.38436	8.58291	17.0758	24.682	34.4357
	61.3	4.37874	8.58403	17.0787	24.6836	34.4349
	61.4	4.37707	8.58564	17.0819	24.6818	34.4371
	61.5	4.37519	8.58617	17.0869	24.6867	34.4394
	61.6	4.37006	8.58511	17.0877	24.6886	34.4378
	61.7	4.37069	8.58833	17.096	24.6946	34.4389
	61.8	4.3664	8.58661	17.0978	24.6949	34.4392
	61.9	4.36128	8.58484	17.0979	24.6932	34.4398
	62	4.35661	8.58545	17.1046	24.6954	34.4461
	62.1	4.35594	8.59258	17.1093	24.6999	34.4518
	62.2	4.35091	8.59256	17.114	24.7022	34.4562
	62.3	4.34977	8.59243	17.1153	24.7066	34.4589
	62.4	4.34993	8.59828	17.123	24.7129	34.467
	62.5	4.34343	8.59965	17.1277	24.7128	34.467
	62.6	4.34539	8.60178	17.1333	24.718	34.468
	62.7	4.34597	8.60287	17.1408	24.7215	34.475
	62.8	4.34338	8.60182	17.1474	24.726	34.4836
	62.9	4.34314	8.60089	17.1501	24.7277	34.4912
	63	4.33929	8.60116	17.1544	24.7308	34.4987
	63.1	4.33695	8.5996	17.1599	24.732	34.4992
	63.2	4.33428	8.59909	17.1612	24.7323	34.4964
	63.3	4.33071	8.60202	17.1595	24.7379	34.495
	63.4	4.32822	8.60398	17.1563	24.7439	34.498
	63.5	4.33006	8.60899	17.1589	24.7503	34.5017
	63.6	4.3268	8.60738	17.1595	24.7556	34.5016
	63.7	4.32373	8.60616	17.1619	24.7639	34.5038
	63.8	4.3257	8.6132	17.1668	24.7701	34.5072
	63.9	4.3287	8.61389	17.1743	24.7794	34.5137
	64	4.32919	8.62036	17.1795	24.7911	34.5194
	64.1	4.33076	8.62349	17.1877	24.8022	34.5254
	64.2	4.3295	8.6294	17.195	24.81	34.5293
	64.3	4.32986	8.63241	17.2018	24.8136	34.5363
	64.4	4.32918	8.63144	17.2036	24.8208	34.5426
	64.5	4.32956	8.63805	17.2104	24.8275	34.5476
	64.6	4.33086	8.63663	17.2148	24.8355	34.5482
	64.7	4.33427	8.64211	17.2246	24.8442	34.5508
	64.8	4.33807	8.64751	17.233	24.8543	34.5552
	64.9	4.33614	8.6532	17.2391	24.861	34.5603
	65	4.33254	8.65246	17.2446	24.8685	34.5664
	65.1	4.33299	8.65547	17.2483	24.8747	34.5727
	65.2	4.33196	8.65903	17.2555	24.8828	34.5813
	65.3	4.32653	8.6583	17.2531	24.8863	34.5866
	65.4	4.32087	8.65487	17.2522	24.8898	34.5877
	65.5	4.31953	8.65874	17.2578	24.8968	34.5968
	65.6	4.31837	8.65987	17.2649	24.9009	34.6103
	65.7	4.30985	8.65646	17.2667	24.903	34.6133
	65.8	4.30282	8.65769	17.2681	24.9046	34.6129
	65.9	4.30305	8.66444	17.2751	24.913	34.6163
	66	4.30127	8.66919	17.2787	24.919	34.6235
	66.1	4.29557	8.66823	17.278	24.9218	34.6237
	66.2	4.29161	8.66635	17.2782	24.9246	34.6263
	66.3	4.28897	8.66545	17.2807	24.9291	34.6268
	66.4	4.28977	8.66605	17.2869	24.9358	34.6283
	66.5	4.28666	8.66617	17.288	24.9429	34.6286
	66.6	4.29031	8.66718	17.2927	24.9533	34.6357
	66.7	4.29328	8.67137	17.2964	24.9627	34.6398
	66.8	4.29377	8.67426	17.3001	24.9716	34.6431
	66.9	4.29105	8.67625	17.3033	24.9769	34.6469
	67	4.2882	8.67451	17.3058	24.9795	34.6518
	67.1	4.28665	8.68018	17.3118	24.9885	34.6588
	67.2	4.28751	8.68457	17.3147	24.9975	34.6631
	67.3	4.28391	8.68475	17.3162	25.0019	34.6649
	67.4	4.28399	8.68304	17.3166	25.0053	34.6668
	67.5	4.2887	8.68823	17.3222	25.0173	34.6733
	67.6	4.29589	8.69626	17.3304	25.0249	34.6797
	67.7	4.30051	8.70457	17.3411	25.0317	34.6871
	67.8	4.30444	8.7061	17.3473	25.0392	34.6942
	67.9	4.30491	8.70821	17.3532	25.0487	34.6995
	68	4.3082	8.71038	17.3571	25.0536	34.7066
	68.1	4.30886	8.71158	17.361	25.0626	34.7172
	68.2	4.31521	8.7157	17.369	25.0734	34.7222
	68.3	4.3146	8.71857	17.3732	25.0828	34.7234
	68.4	4.31359	8.71838	17.3776	25.091	34.7178
	68.5	4.30972	8.7158	17.3771	25.0958	34.7118
	68.6	4.30514	8.71361	17.3797	25.1023	34.715
	68.7	4.3038	8.71765	17.3856	25.1146	34.7183
	68.8	4.30037	8.71876	17.3884	25.1255	34.7164
	68.9	4.30191	8.72605	17.3953	25.1368	34.7264
	69	4.30018	8.72922	17.3974	25.142	34.7288
	69.1	4.30136	8.73049	17.4018	25.1509	34.7303
	69.2	4.30512	8.73459	17.4088	25.1646	34.7383
	69.3	4.30965	8.73496	17.4137	25.1737	34.7462
	69.4	4.30939	8.73514	17.4192	25.1771	34.7499
	69.5	4.31233	8.73687	17.4262	25.1814	34.7509
	69.6	4.31364	8.74071	17.4365	25.1883	34.7578
	69.7	4.3077	8.73965	17.4385	25.1864	34.7563
	69.8	4.30452	8.73843	17.4385	25.1837	34.7604
	69.9	4.30292	8.73951	17.4428	25.1841	34.7663
	70	4.30048	8.74057	17.4464	25.1896	34.7717
	70.1	4.29787	8.74172	17.4483	25.195	34.772
	70.2	4.29058	8.73982	17.4466	25.1962	34.7737
	70.3	4.29247	8.74038	17.4499	25.2015	34.7789
	70.4	4.29185	8.73953	17.4536	25.2081	34.7813
	70.5	4.28894	8.73687	17.4549	25.2089	34.7777
	70.6	4.29313	8.74102	17.4585	25.2139	34.7819
	70.7	4.29764	8.74246	17.4605	25.2172	34.7856
	70.8	4.29712	8.74342	17.4606	25.2233	34.7929
	70.9	4.29696	8.74399	17.4632	25.2278	34.7972
	71	4.29562	8.73797	17.462	25.2327	34.7951
	71.1	4.29416	8.73569	17.463	25.2362	34.7939
	71.2	4.29479	8.73411	17.4655	25.2418	34.7919
	71.3	4.29247	8.73203	17.4631	25.2428	34.7885
	71.4	4.29167	8.7307	17.4661	25.2449	34.7869
	71.5	4.29512	8.73402	17.4696	25.249	34.7933
	71.6	4.29898	8.73871	17.4807	25.2583	34.8012
	71.7	4.29628	8.7354	17.4797	25.2595	34.8028
	71.8	4.29699	8.73601	17.4841	25.2673	34.8082
	71.9	4.29794	8.73569	17.4892	25.2699	34.8095
	72	4.29643	8.73486	17.4911	25.2714	34.8125
	72.1	4.29673	8.73601	17.494	25.2746	34.8164
	72.2	4.29508	8.74007	17.4975	25.2812	34.823
	72.3	4.29667	8.74795	17.507	25.287	34.8294
	72.4	4.29473	8.74694	17.5076	25.2887	34.8298
	72.5	4.29525	8.74766	17.5056	25.2878	34.8343
	72.6	4.29508	8.74768	17.5121	25.2881	34.8344
	72.7	4.29528	8.7498	17.5172	25.2906	34.833
	72.8	4.29211	8.75319	17.5251	25.2892	34.832
	72.9	4.29595	8.75826	17.5287	25.2932	34.8323
	73	4.2953	8.75682	17.5324	25.2965	34.8353
	73.1	4.29323	8.75538	17.5339	25.2992	34.8375
	73.2	4.2951	8.76187	17.54	25.304	34.8435
	73.3	4.29538	8.76514	17.5449	25.3085	34.8436
	73.4	4.30036	8.76717	17.5484	25.3162	34.8496
	73.5	4.2964	8.76671	17.5483	25.3231	34.854
	73.6	4.2953	8.76595	17.5532	25.3317	34.8592
	73.7	4.29568	8.76498	17.5569	25.3411	34.862
	73.8	4.29731	8.76757	17.5587	25.3481	34.8683
	73.9	4.29826	8.77286	17.5607	25.3524	34.8716
	74	4.29349	8.77481	17.5598	25.3533	34.8761
	74.1	4.29066	8.77909	17.5661	25.3601	34.8876
	74.2	4.29111	8.78054	17.5704	25.3593	34.8987
	74.3	4.29647	8.78866	17.5786	25.3626	34.9145
	74.4	4.29586	8.78962	17.5788	25.3606	34.918
	74.5	4.29952	8.79078	17.5857	25.3611	34.9274
	74.6	4.30148	8.79123	17.5905	25.3628	34.9369
	74.7	4.2998	8.79144	17.5936	25.3643	34.94
	74.8	4.29777	8.78836	17.5911	25.3594	34.9399
	74.9	4.29651	8.79118	17.5939	25.3583	34.9408
	75	4.29521	8.79325	17.5986	25.3576	34.9452
	75.1	4.29126	8.79452	17.6048	25.3608	34.946
	75.2	4.29238	8.79755	17.6111	25.3675	34.9477
	75.3	4.28995	8.79681	17.6122	25.37	34.9511
	75.4	4.28775	8.799	17.6175	25.3752	34.957
	75.5	4.2907	8.80296	17.6246	25.3844	34.9652
	75.6	4.28742	8.80491	17.6301	25.3895	34.9657
	75.7	4.28223	8.80153	17.6292	25.39	34.9667
	75.8	4.28339	8.80515	17.6297	25.3938	34.9668
	75.9	4.2872	8.80777	17.6347	25.3984	34.9712
	76	4.28741	8.80549	17.6383	25.4026	34.9709
	76.1	4.28642	8.80893	17.6399	25.4072	34.9731
	76.2	4.2853	8.8122	17.6456	25.4091	34.978
	76.3	4.28832	8.81791	17.6514	25.4161	34.9848
	76.4	4.28651	8.81759	17.6494	25.4194	34.9816
	76.5	4.28443	8.8176	17.6475	25.4156	34.9772
	76.6	4.28535	8.82277	17.6488	25.4173	34.9803
	76.7	4.28518	8.82214	17.6546	25.4209	34.9824
	76.8	4.28359	8.82227	17.6606	25.4229	34.9856
	76.9	4.28372	8.82395	17.6654	25.4283	34.9942
	77	4.2828	8.81919	17.6648	25.4322	34.9938
	77.1	4.28148	8.81976	17.6688	25.4389	34.9973
	77.2	4.28293	8.82165	17.6726	25.4484	35.0007
	77.3	4.28134	8.82635	17.6761	25.4582	35.0062
	77.4	4.27868	8.8237	17.6822	25.4634	35.0068
	77.5	4.27937	8.8253	17.6891	25.4717	35.0123
	77.6	4.27697	8.82739	17.6906	25.4818	35.015
	77.7	4.27308	8.8278	17.6916	25.4853	35.0166
	77.8	4.27323	8.82978	17.6971	25.4951	35.0198
	77.9	4.27169	8.8299	17.6974	25.5038	35.0241
	78	4.26914	8.8278	17.6986	25.5134	35.0245
	78.1	4.2711	8.8303	17.7045	25.5219	35.0334
	78.2	4.26504	8.82722	17.7047	25.5284	35.0332
	78.3	4.26389	8.8268	17.7072	25.5358	35.036
	78.4	4.26633	8.83202	17.7058	25.5419	35.0374
	78.5	4.26483	8.83481	17.7059	25.5467	35.037
	78.6	4.26251	8.83305	17.7096	25.5532	35.0401
	78.7	4.26173	8.83223	17.7094	25.5581	35.0447
	78.8	4.25636	8.82896	17.7118	25.5592	35.0469
	78.9	4.25487	8.82448	17.7115	25.5672	35.0481
	79	4.24995	8.81837	17.7118	25.5686	35.0459
	79.1	4.24619	8.81253	17.7109	25.5694	35.053
	79.2	4.24748	8.81218	17.7132	25.5763	35.058
	79.3	4.24872	8.81118	17.7168	25.5857	35.0653
	79.4	4.24855	8.81267	17.7227	25.5907	35.0724
	79.5	4.24717	8.81683	17.7303	25.6003	35.0801
	79.6	4.24377	8.81411	17.7288	25.6001	35.0768
	79.7	4.24544	8.81775	17.7314	25.6031	35.0849
	79.8	4.2456	8.81636	17.7353	25.6045	35.0849
	79.9	4.24197	8.8125	17.7351	25.604	35.084
	80	4.23982	8.81103	17.7384	25.6061	35.0833
	80.1	4.24049	8.81079	17.7416	25.6126	35.0829
	80.2	4.24284	8.81109	17.7459	25.6158	35.08
	80.3	4.24224	8.81318	17.7486	25.6202	35.0821
	80.4	4.24452	8.81693	17.7566	25.6231	35.0874
	80.5	4.24311	8.81755	17.7615	25.6262	35.0895
	80.6	4.24286	8.82106	17.7646	25.6329	35.0876
	80.7	4.24068	8.82114	17.7655	25.6379	35.0849
	80.8	4.24308	8.82316	17.7726	25.6459	35.0889
	80.9	4.24076	8.82108	17.7747	25.6561	35.0944
	81	4.23725	8.8191	17.7738	25.6607	35.0967
	81.1	4.23813	8.81665	17.7762	25.6659	35.0989
	81.2	4.24119	8.81495	17.7794	25.6691	35.097
	81.3	4.2357	8.81808	17.7795	25.6691	35.0952
	81.4	4.23412	8.81746	17.7821	25.6745	35.0931
	81.5	4.23331	8.81739	17.7845	25.6798	35.0953
	81.6	4.23031	8.81879	17.7885	25.681	35.0994
	81.7	4.22985	8.81821	17.7924	25.6837	35.1021
	81.8	4.22952	8.82039	17.7968	25.69	35.1035
	81.9	4.22974	8.82219	17.8002	25.6947	35.1111
	82	4.2261	8.82456	17.7996	25.6993	35.1149
	82.1	4.22466	8.82522	17.7999	25.7044	35.1176
	82.2	4.21932	8.82381	17.8006	25.709	35.1142
	82.3	4.2189	8.82594	17.8021	25.7135	35.1143
	82.4	4.22075	8.83317	17.8129	25.7212	35.1233
	82.5	4.21765	8.83393	17.8146	25.722	35.126
	82.6	4.2157	8.83479	17.8188	25.7266	35.1277
	82.7	4.21356	8.82934	17.8159	25.7318	35.126
	82.8	4.2131	8.82977	17.8149	25.7365	35.1299
	82.9	4.21512	8.83338	17.818	25.7454	35.135
	83	4.21856	8.83678	17.8236	25.7484	35.1403
	83.1	4.21888	8.84123	17.8265	25.7511	35.1493
	83.2	4.2207	8.84215	17.8276	25.7507	35.1492
	83.3	4.22228	8.84187	17.8325	25.7496	35.1502
	83.4	4.22344	8.83917	17.8337	25.7488	35.1511
	83.5	4.2225	8.83874	17.8319	25.7464	35.1526
	83.6	4.22675	8.83934	17.8402	25.753	35.1566
	83.7	4.2285	8.83693	17.8455	25.7569	35.1604
	83.8	4.24005	8.84248	17.8525	25.7659	35.1643
	83.9	4.24453	8.84706	17.8579	25.7703	35.1673
	84	4.24791	8.85283	17.8621	25.7741	35.1707
	84.1	4.24727	8.85584	17.865	25.7774	35.1781
	84.2	4.24497	8.85511	17.8746	25.7776	35.1805
	84.3	4.24897	8.85587	17.8819	25.783	35.1882
	84.4	4.2501	8.85653	17.8891	25.7843	35.192
	84.5	4.24961	8.8554	17.8957	25.7905	35.1938
	84.6	4.25125	8.8572	17.9034	25.7939	35.2005
	84.7	4.24666	8.85855	17.909	25.7924	35.2029
	84.8	4.24776	8.86122	17.9141	25.797	35.2089
	84.9	4.24688	8.86341	17.9173	25.7953	35.2102
	85	4.2433	8.86438	17.9204	25.796	35.2125
	85.1	4.24153	8.86532	17.9226	25.7996	35.2131
	85.2	4.2381	8.85954	17.9231	25.7998	35.204
	85.3	4.23685	8.8615	17.9244	25.8014	35.2037
	85.4	4.23821	8.86604	17.9291	25.8083	35.2088
	85.5	4.2383	8.86387	17.9329	25.8096	35.2102
	85.6	4.23781	8.86687	17.9418	25.8104	35.2119
	85.7	4.23413	8.86318	17.9489	25.8163	35.212
	85.8	4.22981	8.85852	17.9553	25.8191	35.2118
	85.9	4.22579	8.85781	17.9581	25.8215	35.2104
	86	4.22487	8.86079	17.9649	25.8293	35.2164
	86.1	4.22311	8.86104	17.9685	25.8298	35.2166
	86.2	4.21848	8.86166	17.9691	25.8284	35.2161
	86.3	4.21393	8.85522	17.9706	25.8237	35.2195
	86.4	4.21486	8.85606	17.9672	25.8288	35.2184
	86.5	4.21317	8.85731	17.9734	25.83	35.2212
	86.6	4.2158	8.86017	17.9779	25.8395	35.2277
	86.7	4.21551	8.86204	17.9809	25.8432	35.2354
	86.8	4.21182	8.86614	17.984	25.8432	35.2403
	86.9	4.2062	8.86611	17.9881	25.8421	35.2411
	87	4.20451	8.86911	17.9922	25.8469	35.2426
	87.1	4.20283	8.86935	17.9996	25.8549	35.2471
	87.2	4.20348	8.87161	18.0063	25.8581	35.2521
	87.3	4.20165	8.87248	18.0108	25.865	35.2581
	87.4	4.19662	8.87204	18.0131	25.8683	35.2614
	87.5	4.19293	8.87001	18.0165	25.8646	35.2607
	87.6	4.19496	8.87348	18.0208	25.8655	35.2644
	87.7	4.19881	8.87813	18.0293	25.8722	35.2727
	87.8	4.20214	8.88003	18.0331	25.8776	35.2818
	87.9	4.20145	8.88006	18.0387	25.8769	35.2862
	88	4.20222	8.87792	18.0439	25.8768	35.2933
	88.1	4.19849	8.87695	18.0505	25.8797	35.2992
	88.2	4.1953	8.87619	18.0521	25.8801	35.3008
	88.3	4.18967	8.87366	18.0529	25.8808	35.3055
	88.4	4.18923	8.87313	18.0538	25.8773	35.306
	88.5	4.18977	8.8718	18.0638	25.8806	35.3108
	88.6	4.18095	8.86977	18.0641	25.8794	35.309
	88.7	4.17861	8.87094	18.0651	25.8813	35.3077
	88.8	4.17674	8.87488	18.0685	25.8891	35.3113
	88.9	4.17237	8.8728	18.0719	25.8908	35.311
	89	4.16965	8.87623	18.0799	25.8989	35.3168
	89.1	4.16528	8.87743	18.0848	25.9013	35.3243
	89.2	4.16009	8.87784	18.0872	25.9026	35.3286
	89.3	4.15939	8.87714	18.0906	25.9013	35.3312
	89.4	4.1558	8.87907	18.0948	25.9041	35.3339
	89.5	4.15042	8.88252	18.0979	25.9047	35.3345
	89.6	4.14771	8.88717	18.1042	25.9112	35.3409
	89.7	4.14753	8.88915	18.1076	25.9148	35.3477
	89.8	4.1454	8.89035	18.1097	25.9161	35.3552
	89.9	4.14492	8.88762	18.1126	25.9188	35.3575
	90	4.14829	8.89248	18.1202	25.9224	35.3637
	90.1	4.14352	8.89087	18.1208	25.9202	35.3648
	90.2	4.14029	8.88745	18.1189	25.9176	35.3649
	90.3	4.13846	8.88522	18.1189	25.9158	35.3674
	90.4	4.13986	8.88897	18.1238	25.9191	35.3739
	90.5	4.14104	8.89166	18.1266	25.9301	35.3781
	90.6	4.13622	8.89224	18.1227	25.9327	35.3808
	90.7	4.13625	8.89493	18.125	25.9352	35.3868
	90.8	4.13914	8.89406	18.1302	25.9397	35.3953
	90.9	4.13685	8.89521	18.1346	25.9434	35.3969
	91	4.13752	8.89784	18.1387	25.9441	35.4021
	91.1	4.13798	8.90271	18.142	25.9453	35.4089
	91.2	4.13504	8.90278	18.1405	25.9476	35.4106
	91.3	4.13171	8.90302	18.1423	25.9426	35.4129
	91.4	4.13147	8.90468	18.1466	25.9437	35.4182
	91.5	4.13491	8.91036	18.1536	25.9493	35.4273
	91.6	4.13474	8.91452	18.1542	25.9515	35.4323
	91.7	4.12928	8.91477	18.15	25.9517	35.4299
	91.8	4.13277	8.92217	18.1508	25.9567	35.4393
	91.9	4.13492	8.93097	18.1582	25.9623	35.4502
	92	4.13492	8.9332	18.1614	25.9635	35.4616
	92.1	4.13179	8.93129	18.1621	25.9647	35.4648
	92.2	4.13009	8.93557	18.1683	25.967	35.4699
	92.3	4.12932	8.93558	18.1708	25.9691	35.4757
	92.4	4.12799	8.93901	18.1727	25.975	35.481
	92.5	4.1279	8.93803	18.1735	25.9814	35.4851
	92.6	4.1325	8.93679	18.1751	25.9876	35.4953
	92.7	4.13424	8.93641	18.1752	25.9891	35.5001
	92.8	4.12905	8.93495	18.1758	25.9898	35.5051
	92.9	4.12955	8.93645	18.1793	25.9956	35.5101
	93	4.12902	8.93851	18.1804	26.0018	35.5177
	93.1	4.12705	8.93767	18.1802	26.0089	35.528
	93.2	4.12695	8.93998	18.1783	26.0143	35.5412
	93.3	4.1235	8.94022	18.1745	26.019	35.5486
	93.4	4.1252	8.9459	18.1803	26.0272	35.5586
	93.5	4.12371	8.94277	18.178	26.026	35.5616
	93.6	4.11528	8.93602	18.1747	26.0259	35.5631
	93.7	4.11344	8.93575	18.1768	26.0258	35.568
	93.8	4.11189	8.93838	18.1761	26.0291	35.5764
	93.9	4.10692	8.93982	18.1726	26.0296	35.5766
	94	4.10602	8.94421	18.1743	26.036	35.582
	94.1	4.10258	8.94183	18.1749	26.0365	35.5877
	94.2	4.10165	8.94038	18.1783	26.0373	35.5987
	94.3	4.10024	8.94278	18.1807	26.0413	35.6056
	94.4	4.10167	8.94705	18.1848	26.044	35.6125
	94.5	4.09544	8.94381	18.1813	26.0424	35.6157
	94.6	4.09767	8.94808	18.1843	26.0484	35.6185
	94.7	4.09435	8.94926	18.1873	26.047	35.618
	94.8	4.09704	8.95573	18.1967	26.0513	35.6233
	94.9	4.0994	8.95991	18.2072	26.0597	35.6297
	95	4.09733	8.96146	18.2083	26.0634	35.6296
	95.1	4.0958	8.96653	18.2098	26.0692	35.6324
	95.2	4.09056	8.96665	18.2124	26.0724	35.64
	95.3	4.08442	8.96547	18.2108	26.072	35.6456
	95.4	4.08252	8.96749	18.2106	26.0763	35.6482
	95.5	4.08069	8.97266	18.2131	26.0811	35.6507
	95.6	4.08126	8.97577	18.2177	26.0869	35.6569
	95.7	4.08408	8.97874	18.2213	26.0946	35.6665
	95.8	4.07953	8.98258	18.222	26.1018	35.6679
	95.9	4.07466	8.98325	18.2192	26.1059	35.6715
	96	4.07186	8.98984	18.2248	26.1157	35.6777
	96.1	4.06698	8.99596	18.2228	26.1206	35.6827
	96.2	4.06908	8.99655	18.2268	26.1231	35.6866
	96.3	4.07307	9.00174	18.2347	26.1318	35.6935
	96.4	4.07647	9.00797	18.2435	26.1393	35.7022
	96.5	4.07962	9.01016	18.2501	26.1457	35.7095
	96.6	4.08173	9.01364	18.2489	26.1464	35.7198
	96.7	4.07775	9.01621	18.2469	26.1563	35.7249
	96.8	4.0772	9.01588	18.2436	26.1596	35.7259
	96.9	4.07154	9.01332	18.2419	26.1618	35.7299
	97	4.06913	9.01097	18.2453	26.163	35.7388
	97.1	4.06607	9.0093	18.2456	26.1658	35.7466
	97.2	4.06437	9.0126	18.2473	26.1714	35.7514
	97.3	4.05824	9.01058	18.2477	26.1744	35.7489
	97.4	4.05764	9.01297	18.2478	26.1812	35.746
	97.5	4.0535	9.01602	18.2439	26.1802	35.7465
	97.6	4.05184	9.01786	18.2507	26.1847	35.7461
	97.7	4.05293	9.02512	18.2559	26.1839	35.7495
	97.8	4.05339	9.02785	18.2554	26.1876	35.7545
	97.9	4.05283	9.04176	18.2684	26.196	35.7522
	98	4.06099	9.05977	18.2825	26.2104	35.7431
	98.1	4.0758	9.0823	18.3	26.2258	35.7458
	98.2	4.08353	9.08532	18.308	26.2326	35.7513
	98.3	4.07926	9.0841	18.3079	26.2419	35.7459
	98.4	4.08262	9.09285	18.3145	26.2482	35.7475
	98.5	4.0712	9.08635	18.3132	26.2429	35.7467
	98.6	4.06615	9.09143	18.3177	26.2505	35.7425
	98.7	4.06615	9.09124	18.3179	26.2511	35.7467
	98.8	4.06701	9.09143	18.3189	26.2666	35.7471
	98.9	4.06644	9.09124	18.3189	26.2666	35.7484
	99	4.06615	9.09124	18.3189	26.2654	35.7471
	99.1	4.06537	9.09124	18.3188	26.2563	35.7467
	99.2	4.06615	9.09124	18.3179	26.2563	35.7465

## Sheet: Figure 3
	Figure 3B								Figure 3D					Figure 3E					Figure 3F					Figure 3G
	Model		GTN		n-BANK				Model	GTN	n-BANK			Model	GTN	n-BANK			Model	GTN	n-BANK			Model	GTN	n-BANK
	0 h	24 h	0 h	24 h	0 h	24 h			15	4	20			7371	7811	10583			36	43	59			26	13	32
	0	16.1739	0	29.452	0	63.5514			22	8	24			7581	7853	10940			28	43	55			33	13	37
	0	40.2698	0	19.571	0	65.9751			11	17	19			7679	8142	10973			31	40	52			15	29	27
	0	24.3408	0	27.957	0	73.1915			10	13	26			7715	8238	11048			42	49	53			18	21	34
	0	29.4949	0	35.109	0	78.9474			7	12	22			7751	8274	11049			45	40	56			18	20	36
	0	28.8845	0	45.1389	0	92.0139			21	10	27			8416	9007	11848			43	45	54			30	18	47
	0	40.2852	0	38.874	0	84.1085			14	12	18			8437	9149	11867			46	43	53			28	22	42
	0	20.2335	0	28.877	0	80.9702			9	15	25			8540	9300	12190			43	42	66			17	30	41
	0	19.2884	0	38.2289	0	79.2373			14	10	40			8770	9363	12263			48	39	68			22	20	56
									12	22	38			8886	9482	12280			52	40	59			21	27	49
									20	19	35			9522	9982	18220			44	45	41			30	27	93
									22	12	89			9535	10078	12630			57	41	50			34	21	92
									19	17	83			9598	10129	23514			43	51	56			29	39	109
									20	12	101			9606	10140	23553			46	48	61			34	35	49
									27	32	73			9675	10157	17848			50	50	70			37	26	99

## Sheet: Figure 4
	Figure 4B																									Figure 4D									Figure 4F
	Model	GTN	n-BANK																							Time (h)	GTN			n-BANK					Time (h)	GTN						n-BANK
	1.08674	1.64718	2.42839																							0	23.56	23.62	23.5	23.63	24.04	24			0	2.05319	1.94681	2.15957	2.47872	3.01064	3.54255	5.03191	3.01064	2.47872	2.47872	2.26596	2.37234
	1.03527	1.70527	2.37841																							0.17	39.85	40.56	40.53	43.68	46.41	45.04			1	3.54255	3.01064	2.79787	2.69149	3.43617	3.96808	4.81915	3.2234	3.64894	3.8617	3.2234	3.2234
	0.952638	1.49485	2.15846																							1	48.44	50.36	49.61	54.86	55.97	55.53			2	1.94681	4.18085	3.8617	4.28723	4.28723	4.81915	5.98936	4.28723	4.07447	3.96808	6.73404	3.8617
																										2	58.02	56.49	59.45	69.89	67.77	70.94			4	6.20213	6.52128	6.73404	5.88298	6.30851	9.28723	9.18085	7.58511	6.52128	6.73404	7.05319	5.88298
																										4	60.79	64.99	62.16	70.09	70.04	74.08			6	5.98936	7.47872	8.11702	9.39362	8.01064	12.4787	9.81915	8.43617	9.28723	8.43617	9.39362	12.6915
																										6	65.59	63.97	65.8	82.68	81.74	77.73			8	10.4574	9.81915	10.9894	9.71277	10.4574	12.9043	11.9468	11.2021	19.9255	9.5	12.6915	12.6915
																																			12	18.0106	17.1596	18.8617	18.7553	19.8192	20.9894	20.4575	18.7553	28.6489	18.117	18.9681	20.0319
																																			24	41.3085	45.7766	46.0957	43.3298	48.4362	45.7766	48.4362	45.5638	64.1809	46.2021	47.9043	51.5213













































[truncated: 10 more columns]

## Sheet: Figure 5
	Figure 5A									Figure 5C
		0 h			5 h					Model	GTN	n-BANK
	Model	26	28	29	0	1	4			0	27.5034	75.9591
	GTN	24	30	32	6	15	11			2.11268	20.1219	76.3527
	n-BANK	41	46	55	31	40	41			0	37.8931	67.4186
										7.00758	32.4503	73.4797

## Sheet: Figure 6
	Figure 6A										Figure 6B													Figure 6C
	Model			GTN			n-BANK				CD31				CD34				CD105					Relative blood vessel diameter				Fluoresence intensity of eNOS
	Distance_(pixels)	Gray_Value		Distance_(pixels)	Gray_Value		Distance_(pixels)	Gray_Value			Model	GTN	n-BANK		Model	GTN	n-BANK		Model	GTN	n-BANK			Model	GTN	n-BANK		Model	GTN	n-BANK
	0	0.90909		0	0.16465		0	2.8048			1	1.16	1.91		1	1.3	2.97		1	1.04	1.56			1.68	1.63	7.45322		4.82	8.29	8.93
	1	0.98335		1	0.26566		1	2.93694			1	1.13	1.84		1	1.3	2.89		1	1	1.48			1.98	7.42183	5.47258		4.95	8.34	9.2
	2	0.86946		2	1.06566		2	3.7047			1	1.21	1.6		1	1.05	1.95		1	1.02	1.23			0.82	2.51711	4.40173		5.95	9.22	9.52
	3	0.85648		3	0.80101		3	4.08308																1.77	15.2951	13.0885		6.07	9.34	9.55
	4	0.87746		4	0.36768		4	4.49449																3.5	8.03625	29.4823		6.2	9.43	9.56
	5	1.0676		5	0.2697		5	4.81682																0.75	5.29127	4.30357		6.33	9.45	9.67
	6	1.2987		6	0.60101		6	4.58358																1.44	3.03092	26.3885		6.95	9.48	9.79
	7	0.98834		7	0.55152		7	3.75676																4.21	3.96276	14.3642		7.14	9.79	10.53
	8	1.1342		8	0.28182		8	3.85185																2.76	1.36787	13.8661		7.24	9.8	11.55
	9	1.21512		9	0.15455		9	4.4044																2.68	13.4264	23.4121		7.69	9.89	12.14
	10	1.37163		10	0.23939		10	3.64865																1.51	9.81685	27.5501		7.84	10	12.42
	11	1.17116		11	0.27576		11	3.7007																3.08	29.4174	18.2773		7.9	10.23	15.11
	12	1.06527		12	0.77677		12	3.50751																3.9	20.8658	13.4732		8	10.94	15.66
	13	1.10789		13	0.66566		13	3.14815																2.36	4.77178	37.1435		8.18	15.26	15.89
	14	1.24775		14	0.29293		14	3.34134																0.84	2.21151	32.7034		8.55	15.47	16.06
	15	1.32201		15	0.19394		15	2.89189																1.2	15.4265	4.1		8.76	15.52	16.07
	16	1.25142		16	0.11616		16	3.20621																4.34	35.4481	2		8.87	15.56	17.63
	17	1.40626		17	0.09091		17	4.003
	18	1.39827		18	0.11616		18	2.85986
	19	1.42091		19	0.12525		19	2.73073
	20	1.36563		20	0.1101		20	2.41942
	21	1.32268		21	0.14646		21	2.55455
	22	1.32201		22	0.19697		22	3.0981
	23	1.43323		23	0.22828		23	3.48549
	24	1.71528		24	0.36263		24	3.27728
	25	1.35564		25	0.38081		25	3.74374
	26	1.02697		26	0.69899		26	4.26627
	27	1.02531		27	0.5202		27	4.33834
	28	1.05561		28	0.74545		28	4.24024
	29	1.35764		29	0.69596		29	5.25225
	30	1.22944		30	0.3303		30	5.45646
	31	1.11489		31	0.23636		31	5.60761
	32	1.10256		32	0.16667		32	7.0951
	33	1.36031		33	0.20707		33	6.94995
	34	1.13886		34	0.23131		34	6.58158
	35	1.01232		35	0.24949		35	6.27227
	36	1.14019		36	0.3404		36	5.4965
	37	1.18282		37	0.44545		37	6.48348
	38	1.23243		38	0.88283		38	7.67868
	39	1.15917		39	1.41515		39	7.26226
	40	1.12554		40	1.88081		40	6.35736
	41	1.20912		41	2.01717		41	5.01802
	42	1.2714		42	1.24444		42	5.05205
	43	1.15351		43	0.90202		43	4.37337
	44	1.08958		44	1.24242		44	4.64765
	45	1.21911		45	1.34444		45	4.83283
	46	1.17882		46	1.28283		46	4.73073
	47	1.20979		47	1.20606		47	5.27427
	48	1.12821		48	1.68283		48	4.66466
	49	1.07226		49	1.06263		49	4.43544
	50	1.03863		50	0.71919		50	4.43544
	51	1.24842		51	0.60505		51	5.01101
	52	1.16783		52	0.66162		52	5.26426
	53	1.2381		53	0.48687		53	3.95495
	54	1.10356		54	0.70101		54	3.85786
	55	1.24809		55	0.6596		55	3.44444
	56	1.2634		56	0.6404		56	2.21221
	57	1.48984		57	0.63434		57	2.32833
	58	1.48884		58	0.79899		58	2.42943
	59	1.58808		59	1.00505		59	2.80981
	60	1.84182		60	0.76061		60	3.997
	61	1.61638		61	0.85152		61	4.55656
	62	1.3683		62	0.82929		62	4.72072
	63	1.20679		63	0.88889		63	4.57057
	64	1.40093		64	1.22525		64	5.35736
	65	1.28472		65	1.19293		65	5.38438
	66	1.18282		66	1.30303		66	4.75576
	67	1.02864		67	1.43535		67	3.81081
	68	1.03497		68	1.3798		68	3.1041
	69	1.08125		69	1.10505		69	3.36937
	70	0.97636		70	1.14242		70	3.81982
	71	0.90976		71	1.16263		71	4.21922
	72	0.90509		72	1.02121		72	4.43143
	73	1.1332		73	0.86869		73	4.94094
	74	0.96503		74	0.77374		74	4.51652
	75	0.97736		75	0.68788		75	5.26827
	76	0.94639		76	0.79899		76	7.13514
	77	1.30403		77	0.3697		77	7.46346
	78	1.32801		78	0.33232		78	7.43443
	79	1.19048		79	0.43636		79	6.57457
	80	1.16151		80	0.7202		80	6.75676
	81	1.15518		81	0.48384		81	6.38839
	82	1.24276		82	0.4303		82	5.54454
	83	1.02431		83	0.60707		83	5.50651
	84	1.0676		84	0.87677		84	6.68468
	85	1.11988		85	0.82727		85	7.86286
	86	1.17716		86	0.48586		86	9.4004
	87	1.10889		87	0.5		87	9.96697
	88	1.15551		88	0.62222		88	8.83083
	89	1.15651		89	0.80707		89	6.7978
	90	1.1715		90	0.39091		90	5.97097
	91	1.38262		91	0.2798		91	5.18118
	92	1.17183		92	0.21515		92	3.53253
	93	1.37063		93	0.13737		93	3.61361
	94	1.29437		94	0.17475		94	3.81582
	95	1.30636		95	0.12121		95	2.74074
	96	1.14652		96	0.12929		96	2.27928
	97	0.996		97	0.1101		97	2.32232
	98	0.98302		98	0.11919		98	2.86687
	99	1.02198		99	0.11515		99	3.16416
	100	1.21012		100	0.19495		100	2.58959
	101	1.18848		101	0.2101		101	2.13313
	102	1.00566		102	0.13636		102	2.02402
	103	1.10889		103	0.29495		103	1.42843
	104	1.36164		104	0.81111		104	0.62863
	105	1.15118		105	1.39394		105	0.28729
	106	1.03996		106	1.33131		106	0.24825
	107	1.07826		107	0.6697		107	0.2012
	108	1.2624		108	0.59091		108	0.16717
	109	1.32068		109	0.47677		109	0.22222
	110	1.08825		110	0.62222		110	0.62563
	111	0.97769		111	0.38889		111	1.31632
	112	1.05694		112	0.32424		112	2.09009
	113	1.3673		113	0.44343		113	2.14515
	114	1.35931		114	0.74545		114	2.49249
	115	1.49451		115	0.37778		115	2.51652
	116	1.52547		116	0.32121		116	2.40941
	117	1.68931		117	0.39899		117	1.99199
	118	1.11722		118	0.72222		118	1.76376
	119	1.09257		119	0.99899		119	1.82382
	120	1.13387		120	0.95354		120	1.48949
	121	1.20013		121	0.80101		121	0.94194
	122	1.16017		122	0.80404		122	0.78779
	123	1.02165		123	0.62424		123	1.63063
	124	1.10023		124	0.47778		124	1.81982
	125	1.06926		125	0.71515		125	2.47447
	126	1.35764		126	0.7899		126	3.37437
	127	1.1049		127	0.87374		127	3.2042
	128	1.0959		128	0.67172		128	2.96997
	129	1.27306		129	0.54949		129	3.36236
	130	1.17982		130	0.69394		130	3.94795
	131	1.32035		131	0.77273		131	3.64064
	132	1.26174		132	0.93838		132	3.66767
	133	1.13087		133	0.53535		133	3.35235
	134	0.997		134	0.67879		134	2.77277
	135	1.17616		135	0.92929		135	1.80581
	136	1.15018		136	1.57475		136	0.63163
	137	1.21745		137	1.82727		137	0.16216
	138	1.18382		138	2.23838		138	0.14114
	139	1.48185		139	2.29394		139	0.13914
	140	1.31835		140	2.01212		140	0.41642
	141	1.31568		141	1.62121		141	0.52352
	142	1.27173		142	1.38586		142	0.24525
	143	1.28904		143	1.13838		143	0.18619
	144	1.46121		144	1.16465		144	0.23624
	145	1.34799		145	1.41717		145	0.1992
	146	1.26407		146	1.22929		146	0.26627
	147	1.41492		147	1.12727		147	0.43544
	148	1.31868		148	0.92626		148	1.12813
	149	1.10589		149	0.83434		149	1.2012
	150	0.9334		150	0.87677		150	1.13213
	151	0.90443		151	0.69091		151	1.35636
	152	1.1039		152	0.66263		152	1.8969
	153	1.1998		153	0.76263		153	2.43844
	154	0.99834		154	0.93434		154	3.10711
	155	0.92874		155	0.81717		155	3.32533
	156	1.12254		156	0.66768		156	3.27728
	157	1.27905		157	0.98586		157	3.34935
	158	1.08991		158	1.41818		158	3.76877
	159	1.0636		159	2.13535		159	3.43644
	160	1.20513		160	3.04747		160	2.84384
	161	1.44522		161	2.98788		161	2.66667
	162	1.3633		162	1.95051		162	2.41942
	163	1.25941		163	1.22424		163	2.54555
	164	1.28139		164	1.17677		164	2.44144
	165	1.30203		165	1.70404		165	1.92793
	166	1.24809		166	2.69293		166	1.52252
	167	1.10956		167	2.50101		167	1.66466
	168	1.20047		168	3.20808		168	1.68569
	169	1.1372		169	2.7		169	1.44945
	170	1.12155		170	1.68283		170	1.12312
	171	1.09158		171	1.07475		171	0.6977
	172	1.10889		172	1.69798		172	0.34535
	173	1.20446		173	2.26667		173	0.2002
	174	1.53546		174	4.03333		174	0.76076
	175	1.85814		175	3.78081		175	1.20721
	176	1.41192		176	3.91717		176	1.27828
	177	1.15518		177	3.94444		177	1.24224
	178	0.93706		178	3.07172		178	0.65365
	179	1.05628		179	2.1101		179	0.67467
	180	0.88112		180	1.39798		180	0.76276
	181	0.81385		181	0.97273		181	0.93393
	182	0.79654		182	1.63131		182	1.32232
	183	1.0706		183	1.97576		183	1.68368
	184	0.94672		184	1.58687		184	1.78779
	185	0.80087		185	1.10606		185	2.06306
	186	0.71162		186	1.09495		186	2.82482
	187	0.57975		187	0.75051		187	2.97497
	188	0.78954		188	0.37576		188	2.69369
	189	0.64635		189	0.32323		189	2.52553
	190	0.54812		190	0.84343		190	2.4024
	191	0.57642		191	0.76061		191	2.72673
	192	0.87379		192	0.64545		192	3.7037
	193	0.97203		193	0.77172		193	4.21922
	194	0.5318		194	0.95758		194	4.0961
	195	0.45321		195	1.20303		195	3.91291
	196	0.43956		196	0.8101		196	3.96296
	197	0.47619		197	0.5899		197	3.6036
	198	0.59307		198	0.70404		198	3.62062
	199	0.46653		199	0.56263		199	3.29429
	200	0.40526		200	0.29596		200	3.93794
	201	0.4682		201	0.2202		201	5.14615
	202	0.52747		202	0.63232		202	4.80781
	203	0.42957		203	0.72323		203	4.34935
	204	0.4329		204	0.68182		204	3.58458
	205	0.45355		205	0.6798		205	2.70571
	206	0.48185		206	1.08485		206	2.33333
	207	0.56743		207	1.14444		207	2.50951
	208	0.37562		208	1.08384		208	2.43443
	209	0.42291		209	1.68081		209	2.04905
	210	0.42624		210	2.31515		210	2.30831
	211	0.56543		211	2.59798		211	2.39439
	212	0.39161		212	3.08485		212	2.78679
	213	0.43756		213	3.2495		213	2.24725
	214	0.4006		214	3.15152		214	1.59259
	215	0.51149		215	2.94242		215	1.16517
	216	0.61439		216	2.4404		216	1.02503
	217	0.55145		217	2.85657		217	0.79279
	218	0.40626		218	2.99798		218	0.96296
	219	0.45954		219	2.44141		219	1.19219
	220	0.68698		220	2.54848		220	1.83283
	221	0.5711		221	2.72525		221	3.14715
	222	0.87446		222	2.84949		222	3.13413
	223	1.02298		223	3.13535		223	2.06707
	224	1.10956		224	2.67677		224	0.8959
	225	0.90243		225	1.96263		225	0.86386
	226	0.57176		226	2.03838		226	1.41041
	227	0.60673		227	2.0101		227	1.62262
	228	0.55178		228	2.17778		228	2.50651
	229	0.73993		229	2.22424		229	3.15816
	230	0.68765		230	2.33333		230	2.66266
	231	0.80153		231	1.95859		231	2.13614
	232	1.05095		232	1.86869		232	2.49449
	233	1.41925		233	2.30202		233	3.17417
	234	1.02897		234	2.79091		234	3.36837
	235	1.24875		235	2.75253		235	3.52352
	236	1.22711		236	2.60303		236	3.65666
	237	1.3643		237	2.40101		237	3.2963
	238	1.04529		238	2.59495		238	1.72573
	239	0.86913		239	3.21212		239	1.24825
	240	0.83383		240	2.39697		240	1.18218
	241	0.97269		241	1.91919		241	1.03403
	242	1.00966		242	2.19192		242	0.75576
	243	0.91342		243	1.74848		243	0.78378
	244	0.95604		244	1.4697		244	0.84184
	245	1.31868		245	1.57677		245	0.50551
	246	1.58508		246	2.06465		246	0.46446
	247	1.41658		247	2.88687		247	1.00501
	248	1.08225		248	3.19697		248	2.23624
	249	0.96803		249	2.80909		249	2.55055
	250	1.11688		250	2.13737		250	2.06907
	251	1.3966		251	1.89798		251	1.58158
	252	1.26407		252	1.7697		252	1.19219
	253	1.35032		253	1.65859		253	0.94595
	254	1.4955		254	1.55051		254	1.13413
	255	2.05961		255	1.48889		255	2.08809
	256	1.63603		256	2.33232		256	3.05405
	257	1.13686		257	2.43737		257	4.05806
	258	1.00866		258	2.14141		258	4.26226
	259	1.06926		259	2.16667		259	4.38839
	260	1.45288		260	2.54949		260	4.53554
	261	1.50949		261	2.52929		261	4.32533
	262	1.35931		262	2.43131		262	3.7017
	263	1.07592		263	2.59697		263	2.64364
	264	1.20613		264	2.80202		264	2.2983
	265	0.97502		265	3.0899		265	2.22723
	266	0.92907		266	1.47172		266	2.78478
	267	1.06627		267	1.13434		267	2.17217
	268	1.35465		268	0.36768		268	1.61461
	269	1.31402		269	0.14343		269	1.42342
	270	0.96537		270	0.18687		270	1.13413
	271	1.07393		271	0.14848		271	1.4044
	272	1.35298		272	0.25253		272	1.27227
	273	1.69963		273	0.43131		273	1.01502
	274	1.28205		274	0.52626		274	2.03604
	275	1.05994		275	0.6596		275	2.4034
	276	0.98901		276	0.7899		276	3.83984
	277	1.18748		277	0.87172		277	5.08308
	278	1.0656		278	1.0202		278	4.6977
	279	1.00433		279	0.96465		279	3.52953
	280	0.98268		280	0.91313		280	2.95796
	281	1.03197		281	1.3202		281	2.58859
	282	1.1625		282	1.21616		282	1.86186
	283	1.0626		283	0.95152		283	1.92793
	284	1.07726		284	0.6899		284	1.94094
	285	1.21379		285	0.49192		285	1.38038
	286	1.10723		286	0.41313		286	0.82683
	287	0.93939		287	0.38283		287	0.61161
	288	0.89744		288	0.60101		288	1.18218
	289	0.97669		289	0.56667		289	1.42042
	290	0.98934		290	0.52121		290	1.42943
	291	0.98402		291	0.4202		291	0.88388
	292	0.91242		292	1.30202		292	0.79179
	293	0.87446		293	0.83838		293	1.15315
	294	0.99434		294	0.7303		294	1.04505
	295	1.329		295	0.58384		295	1.33834
	296	1.32234		296	1.33838		296	2.12513
	297	1.00832		297	1.41414		297	2.82382
	298	0.97403		298	0.87071		298	2.79179
	299	1.16517		299	0.99697		299	2.61261
	300	1.1685		300	1.27172		300	2.44545
	301	1.28671		301	1.16566		301	2.2002
	302	1.64103		302	1.57677		302	1.61161
	303	1.40992		303	1.34545		303	0.72773
	304	1.23776		304	1.16869		304	0.72172
	305	1.33933		305	1.55051		305	0.51051
	306	1.00233		306	1.66364		306	1.0981
	307	0.98568		307	0.69091		307	0.93694
	308	1.45721		308	0.57071		308	0.56657
	309	1.55611		309	0.25859		309	0.51952
	310	1.43956		310	0.34949		310	1.20621
	311	1.13054		311	0.39798		311	1.43744
	312	1.30902		312	0.56263		312	2.28629
	313	1.42358		313	0.85051		313	2.66567
	314	1.61605		314	1.12626		314	2.58559
	315	1.66567		315	0.85758		315	1.60861
	316	1.42557		316	0.41717		316	2.40641
	317	1.33333		317	0.40202		317	2.75275
	318	1.27672		318	0.95152		318	3.85586
	319	1.54046		319	1.53838		319	5.10711
	320	1.71595		320	1.21717		320	5.43443
	321	1.54179		321	1.1404		321	6.08909
	322	1.10856		322	1.34747		322	5.9009
	323	1.22577		323	0.80707		323	5.25826
	324	1.42957		324	0.69293		324	5.5045
	325	1.18248		325	0.55859		325	5.08308
	326	1.17183		326	0.76768		326	4.61662
	327	1.1665		327	0.62828		327	3.03303
	328	1.1049		328	0.13232		328	1.69369
	329	1.08092		329	0.03737		329	0.82082
	330	1.29903		330	0.03232		330	0.67868
	331	1.37829		331	0.04141		331	0.47247
	332	1.32501		332	0.06263		332	0.83283
	333	1.26573		333	0.20606		333	0.97898
	334	1.24609		334	0.2899		334	0.76276
	335	1.64902		335	0.46364		335	0.71271
	336	1.64635		336	0.36263		336	0.65065
	337	1.7316		337	0.17778		337	0.5025
	338	1.84815		338	0.26162		338	0.68969
	339	2.04063		339	0.21313		339	0.91391
	340	1.91142		340	0.22929		340	0.64064
	341	1.72761		341	0.29495		341	0.45045
	342	1.7679		342	0.29798		342	0.88589
	343	1.9324		343	0.20606		343	1.26627
	344	1.94172		344	0.34848		344	1.77477
	345	1.48551		345	0.5596		345	1.6957
	346	1.21712		346	0.22424		346	1.88188
	347	1.35032		347	0.14747		347	2.56857
	348	1.38961		348	0.10909		348	3.88188
	349	1.05095		349	0.15253		349	4.52753
	350	0.9314		350	0.34343		350	5.11011
	351	1.10723		351	0.33838		351	6.19419
	352	1.22877		352	0.23939		352	6.66767
	353	1.27672		353	0.35859		353	7.5015
	354	1.20113		354	0.41515		354	8.09309
	355	1.21945		355	0.5303		355	8.24224
	356	1.62204		356	0.39293		356	8.30531
	357	1.89244		357	0.27879		357	8.0971
	358	1.89411		358	0.27677		358	8.23624
	359	2.06427		359	0.28586		359	8.07808
	360	1.85914		360	0.25657		360	7.42142
	361	1.84416		361	0.25758		361	6.95095
	362	1.50916		362	0.40909		362	7.18018
	363	1.34466		363	0.84848		363	7.56857
	364	1.42291		364	1.19798		364	7.37538
	365	1.45488		365	0.79091		365	7.50551
	366	1.4985		366	0.77374		366	8.17417
	367	1.61039		367	0.90606		367	8.33433
	368	1.35798		368	0.87475		368	7.38338
	369	1.15718		369	0.91212		369	5.68068
	370	0.90743		370	0.85455		370	3.95596
	371	0.96037		371	0.83636		371	3.15015
	372	0.81885		372	0.49798		372	2.97397
	373	1.21812		373	0.38485		373	2.41441
	374	1.22045		374	0.21414		374	1.74074
	375	1.00866		375	0.17071		375	0.88789
	376	1.00133		376	0.22424		376	0.78979
	377	1.14286		377	0.24848		377	0.51451
	378	1.05395		378	0.4404		378	0.30931
	379	0.97902		379	0.53737		379	0.32332
	380	1.54745		380	0.68687		380	0.42142
	381	2.01265		381	0.57071		381	0.3984
	382	1.92374		382	0.40404		382	0.25626
	383	1.68698		383	0.54848		383	0.2993
	384	1.34665		384	0.60202		384	0.44444
	385	1.06893		385	0.8		385	0.40841
	386	0.82184		386	0.56061		386	0.36436
	387	0.78821		387	0.51313		387	0.13614
	388	0.85448		388	0.38384		388	0.07508
	389	1.11722		389	0.40808		389	0.06507
	390	0.92174		390	0.48283		390	0.14615
	391	0.90543		391	0.36364		391	0.28228
	392	1.07193		392	0.43636		392	0.65265
	393	1.19647		393	0.45354		393	0.80881
	394	0.82684		394	0.36364		394	0.56256
	395	0.76457		395	0.53333		395	0.41742
	396	0.88012		396	0.53131		396	0.22923
	397	1.00633		397	0.59192		397	0.37538
	398	1.06793		398	0.40606		398	1.08509
	399	0.96903		399	0.62727		399	0.8989
	400	1.08192		400	0.9202		400	0.59259
	401	1.31668		401	1.14848		401	0.55155
	402	1.79321		402	0.94949		402	0.55856
	403	1.7699		403	0.97576		403	0.69169
	404	1.70763		404	0.83535		404	1.74374
	405	1.79021		405	0.72424		405	1.11812
	406	1.82717		406	0.97273		406	0.98098
	407	1.73726		407	0.84444		407	1.45546
	408	1.41259		408	1.58081		408	2.01001
	409	0.97769		409	1.66768		409	2.54454
	410	0.93906		410	1.56768		410	1.85886
	411	1.03497		411	1.42222		411	1.57157
	412	0.91475		412	1.17172		412	1.41542
	413	0.94838		413	0.62424		413	1.8999
	414	0.95904		414	0.76768		414	2.36937
	415	1.14419		415	0.73939		415	2.05405
	416	1.04662		416	1.04949		416	2.04605
	417	1.13453		417	1.65253		417	1.94795
	418	1.21778		418	0.87677		418	2.48749
	419	1.18082		419	0.70606		419	3.19419
	420	1.38928		420	0.48283		420	3.83784
	421	1.05694		421	0.49899		421	3.2953
	422	0.93606		422	0.51111		422	3.35035
	423	0.95371		423	0.48687		423	3.1011
	424	1.14086		424	0.33131		424	3.14515
	425	0.99434		425	0.32222		425	3.04905
	426	0.89877		426	0.38889		426	4.36036
	427	0.8698		427	0.44949		427	3.76677
	428	1.05261		428	0.47172		428	2.60961
	429	1.0696		429	0.32121		429	2.14114
	430	0.85248		430	0.51717		430	2.76276
	431	0.83117		431	0.65859		431	2.86787
	432	0.89444		432	0.31616		432	3.22823
	433	1.15351		433	0.43434		433	3.36537
	434	0.86713		434	0.74242		434	2.71972
	435	0.91009		435	0.71919		435	2.61061
	436	0.9344		436	0.84242		436	2.67568
	437	1.3693		437	1.03333		437	2.6006
	438	1.3633		438	1.96465		438	2.96897
	439	1.21578		439	1.89091		439	2.94194
	440	1.10256		440	1.12424		440	2.89189
	441	1.01798		441	0.96162		441	2.44845
	442	1.2361		442	0.7202		442	2.78178
	443	1.1978		443	0.64848		443	3.06807
	444	1.31202		444	1.07172		444	3.0981
	445	1.06494		445	0.97071		445	3.29229
	446	1.28472		446	0.54747		446	3.46747
	447	1.30203		447	0.49091		447	3.96096
	448	1.18581		448	0.76869		448	4.08208
	449	1.37696		449	1.34141		449	3.54354
	450	1.46753		450	1.25758		450	2.998
	451	1.59441		451	0.93838		451	2.68368
	452	1.52847		452	1.55556		452	3.02002
	453	1.26141		453	1.02424		453	2.53754
	454	1.03164		454	0.57374		454	1.90891
	455	1.13986		455	0.34949		455	1.67568
	456	0.99034		456	0.48283		456	1.44945
	457	1.02065		457	0.38485		457	0.67768
	458	0.95138		458	0.29091		458	0.37337
	459	1.07493		459	0.25455		459	0.26627
	460	1.11489		460	0.32626		460	0.18318
	461	0.95305		461	0.47576		461	0.13413
	462	0.95271		462	0.36263		462	0.27828
	463	0.98901		463	0.37879		463	0.83684
	464	1.28472		464	0.42222		464	1.38038
	465	1.17516		465	0.6303		465	1.3964
	466	1.03397		466	0.54242		466	1.45646
	467	0.97602		467	0.44747		467	1.31632
	468	1.1665		468	0.46263		468	1.02803
	469	1.07559		469	0.58485		469	1.27528
	470	0.90343		470	1.24444		470	1.32733
	471	0.90443		471	1.05657		471	0.91491
	472	0.95205		472	1.03131		472	0.7988
	473	1.32434		473	0.96667		473	0.88388
	474	1.07892		474	1.64747		474	1.02402
	475	0.9304		475	2.30404		475	1.57257
	476	0.94805		476	2.05152		476	1.60961
	477	1.15385		477	1.06566		477	1.68769
	478	0.92208		478	0.75657		478	1.54154
	479	0.91309		479	0.60606		479	1.47147
	480	1.06793		480	0.65455		480	1.81081
	481	1.2361		481	0.72323		481	3.43243
	482	1.40559		482	0.86061		482	4.65566
	483	1.52248		483	1.05455		483	4.71972
	484	1.3956		484	1.18182		484	3.98999
	485	1.25408		485	2.01919		485	3.46647
	486	1.26007		486	2.58081		486	4.42342
	487	1.64902		487	2.18182		487	5.5005
	488	2.03164		488	1.6495		488	6.56557
	489	2.08059		489	1.52929		489	6.15315
	490	2.26307		490	1.81515		490	4.52452
	491	2.14752		491	1.48485		491	3.73473
	492	1.92141		492	1.29798		492	4.53554
	493	1.71295		493	0.66465		493	5.69269
	494	1.31635		494	0.71919		494	5.999
	495	1.15085		495	0.76162		495	6.3033
	496	0.95771		496	0.9202		496	6.25025
	497	0.93207		497	0.84242		497	4.83584
	498	0.86747		498	1.04949		498	4.78278
	499	1.07892		499	0.8697		499	4.43744
	500	1.05761		500	0.60505		500	3.6026
	501	1.05095		501	0.78384		501	2.77578
	502	0.94938		502	1.21111		502	1.95195
	503	1.12488		503	1.28889		503	0.99499
	504	1.671		504	1.01212		504	0.68368
	505	1.5368		505	1.06667		505	1.37237
	506	1.52747		506	0.74646		506	1.33333
	507	1.35931		507	0.57677		507	0.86787
	508	1.26873		508	0.52121		508	0.83383
	509	0.90976		509	0.55354		509	0.75375
	510	0.83949		510	0.46465		510	1.00501
	511	0.87379		511	0.43232		511	1.28228
	512	1.01399		512	0.46162		512	0.91391
	513	0.98235		513	0.41818		513	1.2983
	514	0.75924		514	0.43232		514	2.28829
	515	0.85814		515	0.79293		515	2.44745
	516	0.89544		516	1.88586		516	3.37538
	517	1.1302		517	1.52727		517	3.55756
	518	0.84216		518	1.53434		518	5.36336
	519	0.84316		519	1.21717		519	5.77477
	520	0.9001		520	0.37475		520	5.67467
	521	1.06294		521	0.18384		521	5.6957
	522	0.88445		522	0.36263		522	4.67467
	523	0.79787		523	0.24747		523	4.27928
	524	0.7992		524	0.40303		524	4.24625
	525	0.96703		525	0.70404		525	4.52152
	526	1.00633		526	0.51111		526	4.81482
	527	0.92008		527	0.32222		527	4.47848
	528	0.92607		528	0.34444		528	3.21822
	529	1.00166		529	0.35859		529	2.15516
	530	0.90976		530	0.96364		530	0.92893
	531	0.93706		531	1.0404		531	0.5045
	532	0.73626		532	0.47374		532	1.45946
	533	0.7356		533	0.47071		533	1.94995
	534	0.67133		534	0.26667		534	2.17618
	535	0.66966		535	0.17475		535	2.33534
	536	0.7619		536	0.22121		536	2.23023
	537	0.70463		537	0.3404		537	2.32232
	538	0.64935		538	0.26263		538	2.7007
	539	0.67766		539	0.23737		539	3.46446
	540	0.79654		540	0.30606		540	4.09409
	541	0.59441		541	0.29495		541	4.15015
	542	0.57875		542	0.49293		542	3.90891
	543	0.55211		543	0.34545		543	3.57958
	544	0.68698		544	0.19798		544	3.72472
	545	0.74026		545	0.35051		545	3.43644
	546	0.55778		546	1.14646		546	3.33133
	547	0.51049		547	0.82929		547	2.83884
	548	0.59041		548	0.61919		548	2.17317
	549	0.82484		549	0.40303		549	1.72573
	550	0.59574		550	0.18182		550	2.15015
	551	0.57476		551	0.36263		551	2.04004
	552	0.61871		552	0.42424		552	2.62462
	553	0.93407		553	0.22626		553	2.98498
	554	0.71429		554	0.29495		554	3.43644
	555	0.77189		555	0.82626		555	3.02302
	556	0.80053		556	1.11313		556	2.63764
	557	1.27339		557	1.40101		557	2.37838
	558	1.47985		558	1.52222		558	2.08509
	559	1.47985		559	0.71414		559	1.93694
	560	1.69797		560	0.40404		560	1.96697
	561	1.77356		561	0.25758		561	1.95195
	562	1.82151		562	0.28182		562	1.92192
	563	1.62537		563	0.32727		563	1.70871
	564	1.43423		564	0.78687		564	1.4965
	565	0.75691		565	0.83737		565	1.28829
	566	0.77356		566	1.64545		566	0.85485
	567	0.79154		567	1.48283		567	0.84885
	568	0.63303		568	1.27576		568	0.84084
	569	0.65468		569	1.06465		569	0.77477
	570	0.70463		570	1.28384		570	0.43844
	571	0.82817		571	1.60909		571	0.71171
	572	0.668		572	0.39394		572	1.07508
	573	0.62937		573	0.29293		573	1.45145
	574	0.72561		574	0.36768		574	1.33834
	575	1.04329		575	0.33131		575	1.56857
	576	0.84016		576	0.46768		576	2.4975
	577	0.77522		577	0.61717		577	2.02302
	578	0.71429		578	0.69596		578	1.49149
	579	0.74292		579	0.94343		579	1.25726
	580	0.8345		580	1.0404		580	1.34434
	581	0.70629		581	0.83939		581	1.66567
	582	0.57642		582	0.65455		582	2.06006
	583	0.56011		583	0.55152		583	1.92092
	584	0.86247		584	0.48384		584	1.63764
	585	0.74059		585	0.88788		585	0.94695
	586	0.65002		586	0.56162		586	0.94094
	587	0.63969		587	0.25253		587	1.11111
	588	0.72761		588	0.17273		588	0.93093
	589	0.99534		589	0.15354		589	0.69269
	590	0.67399		590	0.26566		590	0.73173
	591	0.67899		591	0.30303		591	0.46446
	592	0.70463		592	0.60505		592	0.44545
	593	0.95638		593	0.8202		593	1.28929
	594	0.68232		594	0.74343		594	2.52753
	595	0.67033		595	0.91919		595	3.41542
	596	0.71528		596	1.56768		596	3.32933
	597	1.09957		597	1.86768		597	4.00801
	598	1.28039		598	1.30505		598	3.74975
	599	1.32234		599	1.52828		599	3.89089
	600	1.38029		600	1.66768		600	4.48749
	601	1.48252		601	1.84646		601	4.56957
	602	1.63536		602	2.27071		602	4.12112
	603	1.50183		603	2.32222		603	4.35536
	604	1.28971		604	1.04444		604	5.26627
	605	1.03463		605	0.77475		605	5.91692
	606	1.00999		606	0.68586		606	5.71371
	607	0.90909		607	0.70101		607	4.64464
	608	0.81552		608	0.62727		608	3.92492
	609	0.91775		609	0.46263		609	3.34134
	610	0.89177		610	0.54949		610	3.25526
	611	1.07393		611	0.4899		611	3.48248
	612	0.93873		612	0.63939		612	3.79179
	613	0.89677		613	0.52525		613	3.45245
	614	0.92607		614	0.64141		614	2.77878
	615	1.17249		615	1.14545		615	2.5045
	616	1.04762		616	1.44545		616	2.17017
	617	1.25608		617	1.35556		617	2.57958
	618	1.1352		618	1.37576		618	3.001
	619	0.97769		619	1.5596		619	2.7027
	620	1.08625		620	1.34747		620	2.11411
	621	1.05761		621	1.64242		621	1.98498
	622	1.00233		622	2.14343		622	2
	623	1.08691		623	2.22525		623	1.76176
	624	1.81552		624	2.2899		624	1.28228
	625	1.80486		625	1.98687		625	0.92192
	626	1.50783		626	1.36465		626	1.11612
	627	1.22977		627	0.75657		627	1.36136
	628	1.02531		628	0.95556		628	1.57057
	629	1.01998		629	1.67475		629	1.7998
	630	1.0979		630	2.30606		630	1.96697
	631	1.2301		631	1.40202		631	2.23524
	632	1.34099		632	1.31919		632	2.78478
	633	1.61106		633	1.20808		633	3.12913
	634	0.94306		634	1.07475		634	3.12513
	635	0.72394		635	1.22828		635	2.87588
	636	0.79554		636	1.24141		636	2.03804
	637	1.05728		637	0.77778		637	1.49049
	638	0.76523		638	0.71111		638	1.57658
	639	0.87213		639	0.71313		639	1.63764
	640	1.0959		640	1.50606		640	2.13714
	641	1.22311		641	1.68182		641	2.57157
	642	1.07992		642	1.52626		642	2.40641
	643	0.88545		643	1.97475		643	2.13213
	644	0.85415		644	1.7596		644	2.42242
	645	0.93173		645	1.74646		645	2.24525
	646	1.02831		646	1.68788		646	1.66066
	647	0.85548		647	1.4899		647	2.12412
	648	0.87546		648	1.00505		648	2.27227
	649	0.96903		649	0.57778		649	2.06206
	650	1.12488		650	0.57475		650	2.36436
	651	1.4359		651	0.71616		651	2.55055
	652	1.49151		652	1.01717		652	2.54154
	653	1.29504		653	0.86667		653	2.17217
	654	1.17349		654	1.33131		654	1.93293
	655	1.11322		655	1.77172		655	1.86587
	656	0.88112		656	2.32222		656	1.61562
	657	0.81285		657	1.71212		657	1.48649
	658	0.82517		658	2.58889		658	2.34935
	659	1.02431		659	3.4404		659	2.43143
	660	0.96703		660	3.89293		660	2.12613
	661	1.00533		661	3.96465		661	1.63263
	662	0.88345		662	2.64545		662	1.37738
	663	0.86147		663	1.67475		663	0.92993
	664	0.98701		664	3.12828		664	0.46647
	665	0.92707		665	3.94949		665	0.94595
	666	0.83417		666	3.43535		666	2.27227
	667	0.83883		667	2.46768		667	2.08909
	668	1.07559		668	1.40202		668	2.34535
	669	0.94938		669	1.29293		669	2.38438
	670	0.80153		670	0.88081		670	2.44444
	671	0.91742		671	0.86061		671	2.5045
	672	1.21212		672	1.32121		672	2.64765
	673	1.38228		673	0.83939		673	2.79179
	674	1.27473		674	0.91212		674	4.1041
	675	1.11921		675	0.77071		675	4.43944
	676	1.04462		676	0.93535		676	5.07307
	677	1.24942		677	1.22222		677	5.32833
	678	0.99301		678	1.1303		678	5.28428
	679	1.10922		679	1.37677		679	4.02302
	680	1.37429		680	1.80505		680	3.31932
	681	1.69863		681	1.58384		681	2.82583
	682	1.51215		682	1.53939		682	2.32833
	683	1.12188		683	1.56768		683	2.54955
	684	0.97636		684	1.5		684	2.8048
	685	1.02231		685	1.8404		685	3.57057
	686	1.04928		686	1.38586		686	3.16116
	687	0.98202		687	0.64545		687	2.86587
	688	0.94739		688	0.74949		688	3.99199
	689	1.19647		689	0.41212		689	4.23123
	690	1.40526		690	0.32222		690	4.15516
	691	1.27506		691	0.33434		691	3.9029
	692	1.07992		692	0.31616		692	3.15015
	693	0.99034		693	0.51313		693	3.03303
	694	1.01432		694	0.45253		694	2.28028
	695	1.29004		695	0.49495		695	2.40641
	696	1.42125		696	0.3202		696	2.8018
	697	1.45521		697	0.73232		697	3.44745
	698	1.32734		698	1.30202		698	3.48549
	699	1.50716		699	2.00707		699	2.60661
	700	1.46753		700	2.74545		700	1.3033
	701	0.96204		701	2.27677		701	0.76977
	702	0.9364		702	3.04747		702	0.19019
	703	1.09357		703	3.72222		703	0.13313
	704	1.28139		704	2.83636		704	0.46647
	705	1.35698		705	2.38485		705	1.15916
	706	1.05694		706	2.25859		706	1.40541
	707	1.02564		707	1.49293		707	1.71972
	708	1.03563		708	1.06061		708	1.65465
	709	1.2008		709	1.53737		709	1.30831
	710	0.86547		710	1.34747		710	0.64565
	711	1.03896		711	1.27475		711	0.48549
	712	1.0686		712	1.07172		712	1.63764
	713	1.11588		713	0.54646		713	2.42242
	714	1.04462		714	0.41414		714	2.44645
	715	0.96703		715	0.36667		715	2.61161
	716	1.0696		716	0.46465		716	2.87487
	717	1.45521		717	0.80707		717	3.01902
	718	1.27073		718	0.67576		718	3.07508
	719	0.97336		719	0.75152		719	3.06507
	720	0.91875		720	1.01919		720	2.95195
	721	0.96737		721	2.13535		721	2.8008
	722	1.04895		722	3.17374		722	2.60861
	723	0.91542		723	2.80101		723	2.26827
	724	0.87379		724	2.18283		724	0.82683
	725	0.95438		725	2.28384		725	0.65766
	726	0.92541		726	2.17677		726	0.93293
	727	1.0979		727	1.84545		727	0.95495
	728	0.94639		728	1.78788		728	1.2042
	729	1.0333		729	1.28182		729	0.90691
	730	0.8638		730	1.83232		730	1.66266
	731	1.07859		731	1.92929		731	2.31331
	732	0.85048		732	1.22222		732	2.34735
	733	0.85248		733	0.96869		733	2.18619
	734	0.79354		734	0.83838		734	1.6016
	735	0.95771		735	1.38485		735	1.51852
	736	1.07393		736	2		736	3.08008
	737	0.95471		737	1.5101		737	3.5966
	738	0.82884		738	1.25253		738	3.16116
	739	0.89977		739	0.96465		739	2.84284
	740	1.12421		740	0.57374		740	2.32132
	741	0.97269		741	0.71616		741	1.92793
	742	1.02264		742	0.78283		742	0.94394
	743	1.20846		743	1.23232		743	0.63564
	744	1.08425		744	1.65859		744	0.7047
	745	1.03563		745	2.26465		745	0.42242
	746	0.81918		746	2.64444		746	0.51451
	747	0.84682		747	2.12222		747	0.96597
	748	1.23144		748	1.35253		748	1.26226
	749	1.2977		749	0.83737		749	0.91191
	750	0.94805		750	0.91313		750	0.47347
	751	1.03563		751	0.53434		751	0.17117
	752	1.20546		752	0.50909		752	0.11912
	753	1.42424		753	0.83737		753	0.25826
	754	1.04729		754	0.72727		754	1.05005
	755	0.86147		755	0.84242		755	1.96797
	756	0.91875		756	0.61515		756	1.97497
	757	1.01332		757	0.43333		757	2.11612
	758	1.01598		758	0.61212		758	2.28929
	759	1.01365		759	0.61111		759	1.86386
	760	1.0696		760	0.46465		760	1.57057
	761	1.10123		761	0.39495		761	1.56456
	762	1.10956		762	0.48485		762	1.35435
	763	0.97336		763	0.31919		763	0.84785
	764	1.06327		764	0.30101		764	0.7968
	765	1.01532		765	0.64848		765	0.77377
	766	1.12288		766	0.75556		766	0.79079
	767	1.22777		767	0.65051		767	0.91191
	768	1.17915		768	0.64141		768	0.64865
	769	1.0676		769	0.49091		769	0.52352
	770	1.06327		770	0.52222		770	0.51451
	771	1.18748		771	0.54949		771	1.05506
	772	1.26607		772	0.36263		772	2.02002
	773	1.25175		773	0.31919		773	2.73073
	774	0.99734		774	0.2202		774	2.77177
	775	1.18948		775	0.14141		775	2.81281
	776	1.16983		776	0.15455		776	2.78178
	777	1.01965		777	0.21616		777	2.34234
	778	0.93373		778	0.19596		778	1.63964
	779	0.97469		779	0.12222		779	1.35736
	780	1.23976		780	0.21313		780	1.24925
	781	1.07393		781	0.2596		781	0.73674
	782	0.96637		782	0.14141		782	0.65966
	783	1.02664		783	0.12929		783	1.09009
	784	1.2321		784	0.09798		784	1.24725
	785	1.04595		785	0.0899		785	2.62963
	786	0.86114		786	0.10707		786	4.21522
	787	0.8365		787	0.07071		787	4.72372
	788	1.08192		788	0.07374		788	4.76476
	789	1.16717		789	0.10808		789	4.2002
	790	0.96404		790	0.26061		790	3.57057
	791	1.01931		791	0.2899		791	3.09409
	792	1.2714		792	0.28889		792	3.22222
	793	1.72927		793	0.31313		793	2.6987
	794	1.60639		794	0.39596		794	1.64765
	795	1.71495		795	0.5303		795	1.21622
	796	1.76523		796	0.63333		796	1.03403
	797	2.1665		797	0.43232		797	1.09009
	798	2.09024		798	0.68687		798	1.1972
	799	2.16051		799	1.26869		799	1.71471
	800	2.07359		800	0.73434		800	2.36036
	801	1.8305		801	1.01111		801	2.73373
	802	1.72794		802	1.16061		802	3.56657
	803	1.19014		803	1.31313		803	3.73373
	804	1.27273		804	1.0596		804	4.1021
	805	1.36197		805	0.44545		805	3.89089
	806	1.43257		806	0.53131		806	2.82683
	807	1.25475		807	0.31212		807	2.34034
	808	1.11588		808	0.18081		808	2.38138
	809	1.0959		809	0.21111		809	2.15716
	810	1.08025		810	0.35051		810	1.75475
	811	1.07726		811	0.61414		811	1.18719
	812	0.98668		812	0.86061		812	0.32232
	813	1.18781		813	1.13939		813	0.38639
	814	1.07859		814	0.75758		814	0.6036
	815	1.23743		815	0.49495		815	0.53754
	816	0.93873		816	0.75455		816	0.71672
	817	0.9334		817	0.54444		817	1.17317
	818	0.96503		818	0.17677		818	2.28428
	819	1.29537		819	0.09596		819	3.05906
	820	1.27339		820	0.14343		820	3.56557
	821	1.10256		821	0.56364		821	3.53954
	822	0.98335		822	1.11515		822	3.2963
	823	1.06627		823	1.8202		823	2.57658
	824	1.42491		824	2.02323		824	1.52452
	825	1.2351		825	1.79899		825	0.7968
	826	1.06926		826	2.40606		826	0.24224
	827	0.92241		827	2.5596		827	0.19319
	828	1.25275		828	1.76768		828	0.36937
	829	1.09191		829	1.81818		829	0.36837
	830	1.0313		830	2.11414		830	0.85986
	831	1.00466		831	1.70707		831	1.42342
	832	1.05428		832	0.93636		832	2.33934
	833	1.15951		833	0.46566		833	2.83483
	834	0.97736		834	0.67576		834	2.36737
	835	1.11955		835	0.53434		835	2.27427
	836	1.26573		836	0.60808		836	2.16517
	837	1.37629		837	0.65051		837	2.04905
	838	0.95072		838	0.76667		838	2.31632
	839	0.88312		839	0.54646		839	2.94595
	840	1.01099		840	0.39899		840	2.46146
	841	1.09191		841	0.21111		841	1.5045
	842	1.04462		842	0.36869		842	1.68068
	843	0.95171		843	0.74949		843	1.9029
	844	0.98868		844	0.9101		844	1.85085
	845	1.14719		845	0.59394		845	1.89289
	846	1.51315		846	0.53939		846	1.31131
	847	1.40027		847	0.73131		847	0.78579
	848	1.40626		848	0.65152		848	0.1992
	849	1.27273		849	0.77374		849	0.22523
	850	1.06494		850	0.69697		850	0.14615
	851	0.97969		851	0.54444		851	0.16617
	852	1.02564		852	0.29899		852	0.27528
	853	1.19114		853	0.22929		853	0.16817
	854	1.00499		854	0.24242		854	0.14915
	855	1.1958		855	0.32121		855	0.31632
	856	1.05594		856	0.52323		856	0.33834
	857	1.11822		857	0.59091		857	0.56957
	858	1.09524		858	0.46364		858	0.49049
	859	1.24409		859	0.35859		859	0.77578
	860	0.94505		860	0.44747		860	0.55656
	861	0.98168		861	0.50909		861	0.66567
	862	0.92507		862	0.8596		862	0.85586
	863	0.94472		863	0.67677		863	0.83684
	864	1.17316		864	0.90909		864	0.62563
	865	1.18215		865	0.68283		865	0.34034
	866	1.41958		866	0.68788		866	0.39339
	867	1.56477		867	0.90909		867	0.53253
	868	1.72661		868	1.34343		868	0.60661
	869	1.52581		869	1.18687		869	0.28428
	870	1.04862		870	0.98485		870	0.11712
	871	0.96903		871	0.96061		871	0.03604
	872	1.03929		872	0.8		872	0.04304
	873	1.1675		873	0.98283		873	0.25526
	874	1.08625		874	1.45657		874	1.21021
	875	0.97536		875	1.5899		875	2.66066
	876	0.97103		876	1.6202		876	3.24925
	877	1.24575		877	1.35859		877	3.57658
	878	1.38228		878	0.99798		878	4.06506
	879	1.4349		879	0.89899		879	4.70771
	880	1.29271		880	1.15859		880	5.55756
	881	1.15818		881	0.77172		881	5.30631
	882	1.15718		882	0.71818		882	4.47147
	883	1.00866		883	0.5101		883	4.15716
	884	0.99501		884	0.4899		884	4.04805
	885	0.9617		885	0.70202		885	3.93694
	886	0.93207		886	0.81919		886	3.67968
	887	1.06427		887	0.84545		887	3.62362
	888	1.03796		888	1.44646		888	3.64164
	889	0.9627		889	0.86869		889	3.37437
	890	0.90776		890	0.26667		890	2.67968
	891	1.12088		891	0.13232		891	1.25325
	892	0.87712		892	0.21717		892	0.61061
	893	0.96903		893	0.34949		893	1.04905
	894	0.95405		894	0.69596		894	1.56356
	895	0.97236		895	0.80404		895	1.4004
	896	1.15118		896	0.97374		896	1.43243
	897	1.10423		897	0.96566		897	1.3984
	898	0.85714		898	0.68485		898	1.64164
	899	0.93074		899	0.72424		899	1.91692
	900	1.1322		900	0.83131		900	2.71471
	901	0.96603		901	0.39293		901	2.96096
	902	0.85714		902	0.22727		902	3.22723
	903	0.92308		903	0.15253		903	3.09309
	904	1.02331		904	0.50202		904	2.64765
	905	1.0696		905	0.33434		905	1.86486
	906	1.00932		906	0.54444		906	2.33133
	907	0.88145		907	0.36263		907	3.62462
	908	0.9284		908	0.35657		908	4.42543
	909	1.21445		909	0.49394		909	4.49149
	910	0.91275		910	0.42222		910	3.67167
	911	0.79887		911	0.33232		911	3.5035
	912	0.93107		912	0.3899		912	3.57658
	913	1.07559		913	0.2404		913	4.28028
	914	0.9031		914	0.50606		914	4.31431
	915	0.88844		915	0.3697		915	4.26627
	916	0.93873		916	0.2303		916	4.19019
	917	0.999		917	0.25051		917	3.79179
	918	1.09291		918	0.4202		918	3.31732
	919	0.93706		919	0.44848		919	2.72472
	920	0.99434		920	0.17576		920	1.78378
	921	0.94772		921	0.12424		921	0.72472
	922	1.01432		922	0.15051		922	0.52953
	923	0.86014		923	0.15152		923	0.55055
	924	0.88678		924	0.2404		924	0.71471
	925	0.95405		925	0.29899		925	0.68068
	926	1.04096		926	0.35455		926	1.34835
	927	1.01299		927	0.68485		927	1.94595
	928	1.09357		928	0.98687		928	2.42543
	929	0.91542		929	0.74848		929	2.37938
	930	0.7629		930	0.97475		930	1.8038
	931	0.97203		931	1.01717		931	2.15115
	932	0.83916		932	1.20606		932	2.41642
	933	0.7699		933	0.97475		933	2.09109
	934	0.73526		934	0.42626		934	1.63363
	935	0.98069		935	0.20101		935	1.05706
	936	0.94039		936	0.23636		936	1.07307
	937	0.92108		937	0.30404		937	1.28729
	938	0.85748		938	0.24949		938	0.82783
	939	0.93307		939	0.26263		939	1.12913
	940	1.10789		940	0.33939		940	1.38438
	941	0.88778		941	0.2899		941	0.999
	942	0.81285		942	0.49293		942	0.29129
	943	0.86447		943	1.09293		943	0.17417
	944	1.07326		944	0.85657		944	0.1962
	945	1.03097		945	0.64141		945	0.17117
	946	1.28904		946	0.54848		946	0.21722
	947	1.39727		947	0.32828		947	0.23123
	948	1.5701		948	0.4697		948	0.32733
	949	1.61205		949	0.59596		949	0.76577
	950	1.41225		950	0.24545		950	1.9009
	951	1.40826		951	0.41717		951	2.40741
	952	1.40859		952	0.48182		952	2.85886
	953	1.23343		953	0.7101		953	3.76276
	954	0.91675		954	0.96566		954	5.01201
	955	0.91175		955	1.18384		955	5.72172
	956	0.90942		956	1.05455		956	5.52553
	957	1.16184		957	1.00505		957	5.85285
	958	1.02797		958	0.88485		958	5.81181
	959	0.89211		959	0.7596		959	5.76476
	960	0.8981		960	0.64747		960	6.57157
	961	1.04096		961	0.39192		961	7.16717
	962	1.13487		962	0.39192		962	6.45946
	963	0.67732		963	0.39596		963	5.53854
	964	0.8628		964	0.2798		964	4.95496
	965	1.20246		965	0.14545		965	4.5956
	966	1.52681		966	0.16162		966	4.75976
	967	1.48052		967	0.11919		967	4.33734
	968	1.48452		968	0.17273		968	3.51251
	969	1.64935		969	0.14747		969	2.13313
	970	1.71229		970	0.11212		970	1.21522
	971	1.99867		971	0.06768		971	0.82082
	972	1.78921		972	0.16162		972	0.89389
	973	1.69297		973	0.13636		973	1.13914
	974	1.57842		974	0.17273		974	1.12713
	975	1.64369		975	0.10808		975	1.08509
	976	1.50483		976	0.0899		976	0.89189
	977	1.55611		977	0.20202		977	0.93193
	978	1.56743		978	0.18788		978	0.95295
	979	1.66567		979	0.37879		979	1.00601
	980	1.57676		980	0.97172		980	1.34935
	981	1.20679		981	1.33535		981	1.55455
	982	1.07259		982	1.41414		982	1.35836
	983	1.01365		983	1.44242		983	1.55756
	984	1.31369		984	1.82929		984	1.33934
	985	1.07093		985	1.32626		985	2.53153
	986	0.97103		986	0.62121		986	5.12412
	987	1.03896		987	0.34747		987	5.85385
	988	1.29471		988	0.33434		988	5.39139
	989	1.28571		989	0.17879		989	4.76977
	990	1.02331		990	0.25859		990	4.18118
	991	1.00533		991	0.26465		991	3.87688
	992	1.08292		992	0.32222		992	3.89289
	993	1.36797		993	0.66768		993	3.8048
	994	0.97935		994	0.60707		994	4.04805
	995	0.89044		995	0.74141		995	4.04805
	996	0.97203		996	0.63535		996	3.94094
	997	1.25075		997	0.59394		997	4.001
	998	0.83983		998	0.31212		998	3.8989
	999	0.87612		999	0.31111		999	3.11512
	1000	0.97203		1000	0.28889		1000	2.52252
	1001	1.04229		1001	0.22828		1001	2.11311
	1002	1.07293		1002	0.38788		1002	1.63063
	1003	1.01998		1003	1.02626		1003	1.22222
	1004	0.98968		1004	1.72626		1004	1.17017
	1005	1.18748		1005	1.81313		1005	1.17117
	1006	1.18615		1006	1.21111		1006	1.31431
	1007	1.11322		1007	0.90909		1007	1.38639
	1008	1.09357		1008	0.73939		1008	1.38539
	1009	1.05694		1009	0.65758		1009	1.18619
	1010	1.10057		1010	0.70404		1010	1.34434
	1011	1.14918		1011	0.92929		1011	1.33834
	1012	1.05261		1012	1.5899		1012	1.46146
	1013	0.96903		1013	1.93737		1013	1.91391
	1014	0.99467		1014	1.96869		1014	2.03704
	1015	1.2301		1015	1.82828		1015	1.98098
	1016	1.2038		1016	1.66768		1016	1.87287
	1017	1.24342		1017	1.1697		1017	1.36336
	1018	1.01998		1018	0.55859		1018	1.20721
	1019	1.35631		1019	0.45556		1019	0.8038
	1020	1.20013		1020	0.59495		1020	0.54154
	1021	1.23443		1021	1.87273		1021	0.43243
	1022	1.08691		1022	2.4899		1022	0.61061
	1023	1.16284		1023	2.56566		1023	0.62462
	1024	1.36197		1024	2.95051		1024	0.66066
	1025	1.13154		1025	2.91313		1025	0.76977
	1026	1.06161		1026	2.93737		1026	0.93894
	1027	1.08292		1027	1.9798		1027	0.97497
	1028	1.40226		1028	0.81616		1028	0.63263
	1029	1.16583		1029	0.93333		1029	0.70571
	1030	1.03064		1030	0.86364		1030	0.76376
	1031	1.13154		1031	0.75051		1031	0.76877
	1032	1.29404		1032	0.6697		1032	1.17417
	1033	1.44123		1033	0.65556		1033	2.05906
	1034	1.24376		1034	0.89697		1034	2.41141
	1035	1.40992		1035	0.74949		1035	2.72673
	1036	1.73859		1036	0.84343		1036	3.71672
	1037	2.20113		1037	0.62525		1037	3.67768
	1038	1.94172		1038	0.61414		1038	4.13313
	1039	1.85614		1039	0.72424		1039	4.40941
	1040	1.9364		1040	0.82222		1040	4.74875
	1041	1.99734		1041	0.61515		1041	5.07007
	1042	1.55678		1042	0.59192		1042	6.12512
	1043	1.38228		1043	0.57778		1043	6.11712
	1044	1.43323		1044	1.04343		1044	6.14214
	1045	1.22711		1045	1.25556		1045	6.10711
	1046	1.28538		1046	1.83131		1046	5.6006
	1047	1.1342		1047	1.94343		1047	4.63864
	1048	1.14685		1048	1.58384		1048	4.42843
	1049	1.14219		1049	1.40606		1049	4.36036
	1050	1.20779		1050	1.30404		1050	3.54555
	1051	1.05561		1051	0.96566		1051	2.58158
	1052	1.04562		1052	0.9202		1052	2.36236
	1053	1.13953		1053	0.65354		1053	2.19219
	1054	1.0959		1054	0.45455		1054	2.07007
	1055	1.16817		1055	0.35152		1055	2.28629
	1056	1.01865		1056	0.2303		1056	3.28529
	1057	1.06593		1057	0.16667		1057	3.84585
	1058	1.14286		1058	0.15556		1058	3.52953
	1059	1.34466		1059	0.20303		1059	2.53053
	1060	1.28338		1060	0.25354		1060	1.4965
	1061	1.18182		1061	0.21919		1061	0.78979
	1062	1.03563		1062	0.12828		1062	0.94995
	1063	1.15851		1063	0.08485		1063	0.95796
	1064	0.94572		1064	0.06465		1064	1.01001
	1065	0.93973		1065	0.08081		1065	1.37938
	1066	0.7962		1066	0.21818		1066	1.13814
	1067	0.82817		1067	0.16364		1067	0.55856
	1068	1.06827		1068	0.19394		1068	0.79079
	1069	0.88511		1069	0.32727		1069	1.24124
	1070	0.78455		1070	0.63333		1070	1.46947
	1071	0.82051		1071	0.73939		1071	1.88188
	1072	0.97569		1072	0.90303		1072	2.34134
	1073	1.03263		1073	0.94747		1073	3.1041
	1074	0.88112		1074	1.22222		1074	3.74775
	1075	0.85048		1075	0.8899		1075	4.64264
	1076	0.91841		1076	0.77273		1076	4.45445
	1077	1.14619		1077	0.46263		1077	4.73974
	1078	0.90709		1078	0.45051		1078	4.6957
	1079	0.84083		1079	0.55758		1079	4.96496
	1080	0.97969		1080	0.38889		1080	5.12012
	1081	1.10823		1081	0.37475		1081	5.33133
	1082	0.75924		1082	0.55758		1082	4.55656
	1083	0.81152		1083	0.63939		1083	4.16817
	1084	0.8355		1084	0.86162		1084	5.17217
	1085	0.93839		1085	0.91111		1085	5.42943
	1086	0.95005		1086	1.21212		1086	4.7017
	1087	0.88911		1087	1.52525		1087	4.95996
	1088	0.9667		1088	1.74343		1088	5.68368
	1089	0.99734		1089	1.42323		1089	5.4044
	1090	1.08059		1090	1.45758		1090	5.22422
	1091	0.89344		1091	1.29899		1091	5.02603
	1092	0.86047		1092	1.31111		1092	5.34034
	1093	0.87779		1093	1.75657		1093	4.98799
	1094	1.00333		1094	1.23232		1094	3.91892
	1095	1.09257		1095	0.97374		1095	2.66867
	1096	1.05095		1096	0.78788		1096	3.3994
	1097	1.20113		1097	0.59495		1097	3.74374
	1098	1.30103		1098	0.24949		1098	4.02002
	1099	1.77289		1099	0.13737		1099	3.26126
	1100	1.72927		1100	0.13939		1100	3.04605
	1101	1.7962		1101	0.14141		1101	3.19219
	1102	1.69098		1102	0.17475		1102	3.45746
	1103	1.70097		1103	0.32626		1103	3.51752
	1104	1.49517		1104	0.46263		1104	3.63964
	1105	1.24675		1105	0.89899		1105	3.78178
	1106	1.03896		1106	0.96061		1106	3.84685
	1107	0.9697		1107	0.75051		1107	4.08909
	1108	1.01265		1108	0.61515		1108	4.18218
	1109	0.96737		1109	0.73535		1109	4.85385
	1110	0.81718		1110	0.88687		1110	5.41241
	1111	0.80719		1111	0.81818		1111	5.37437
	1112	1.11555		1112	0.60606		1112	5.23323
	1113	0.90776		1113	0.69495		1113	4.40841
	1114	0.74159		1114	0.74141		1114	4.08108
	1115	0.90709		1115	0.56667		1115	3.71672
	1116	1.24975		1116	0.53535		1116	3.99499
	1117	1.35764		1117	0.75859		1117	2.76276
	1118	1.15718		1118	1.14141		1118	1.31732
	1119	0.98635		1119	1.73939		1119	0.63564
	1120	1.00466		1120	2.01212		1120	0.55455
	1121	1.27806		1121	1.92929		1121	0.57357
	1122	0.99034		1122	1.67172		1122	0.73173
	1123	1.03796		1123	1.25152		1123	0.63864
	1124	1.07193		1124	0.69293		1124	0.42543
	1125	1.23843		1125	0.43434		1125	0.42943
	1126	0.97769		1126	0.40505		1126	0.67167
	1127	1.02964		1127	0.34848		1127	1.08308
	1128	1.14419		1128	0.39293		1128	1.15315
	1129	1.3713		1129	0.33939		1129	0.80881
	1130	1.57642		1130	0.31313		1130	0.52553
	1131	1.3986		1131	0.69293		1131	0.72272
	1132	1.18914		1132	0.55051		1132	0.55055
	1133	1.11156		1133	0.79596		1133	0.41942
	1134	1.08691		1134	1.2		1134	0.49149
	1135	1.17483		1135	1.36364		1135	0.42543
	1136	1.004		1136	1.24949		1136	0.44344
	1137	1.00832		1137	1.1697		1137	0.49149
	1138	0.94539		1138	0.74141		1138	0.75976
	1139	0.95305		1139	0.34747		1139	0.84484
	1140	1.06527		1140	0.43737		1140	1.17117
	1141	0.89677		1141	0.31414		1141	1.51151
	1142	0.78155		1142	0.43434		1142	1.39239
	1143	0.82684		1143	0.53535		1143	1.25926
	1144	1.0656		1144	1.00101		1144	1.31932
	1145	0.88079		1145	1.04444		1145	1.57958
	1146	0.81252		1146	0.95152		1146	2.33133
	1147	0.85281		1147	0.87172		1147	3.02903
	1148	1.10922		1148	0.7303		1148	3.14314
	1149	1.22244		1149	0.50404		1149	3.59159
	1150	0.90043		1150	0.62727		1150	3.87487
	1151	0.9334		1151	0.6		1151	3.60761
	1152	0.95438		1152	0.50505		1152	2.38639
	1153	1.29004		1153	0.43131		1153	2.04705
	1154	1.05728		1154	0.52727		1154	1.63664
	1155	1.05628		1155	0.4303		1155	1.23824
	1156	1.04662		1156	0.24747		1156	1.3994
	1157	1.44722		1157	0.48788		1157	2.16917
	1158	1.05661		1158	0.87374		1158	3.21421
	1159	1.06394		1159	0.89091		1159	2.94895
	1160	1.2291		1160	0.75152		1160	3.28128
	1161	1.22011		1161	0.8303		1161	4.0961
	1162	1.34932		1162	0.82828		1162	4.06206
	1163	1.35931		1163	0.69394		1163	3.73373
	1164	1.31036		1164	0.57576		1164	3.93594
	1165	1.27905		1165	0.32424		1165	4.38639
	1166	1.33367		1166	0.35657		1166	3.59459
	1167	1.13653		1167	0.33737		1167	4.004
	1168	1.10789		1168	0.76869		1168	4.76476
	1169	1.25774		1169	0.7404		1169	5.59059
	1170	1.24975		1170	0.44747		1170	6.72272
	1171	1.31735		1171	0.40606		1171	8.08909
	1172	1.09757		1172	0.62121		1172	9.33033
	1173	1.09257		1173	0.51616		1173	9.50651
	1174	1.06027		1174	0.40606		1174	8.8969
	1175	1.1625		1175	0.5404		1175	8.29129
	1176	1		1176	0.45758		1176	7.99199
	1177	0.98735		1177	0.74444		1177	7.42042
	1178	1.10623		1178	0.88485		1178	6.7988
	1179	1.35431		1179	0.98283		1179	5.92192
	1180	1.43723		1180	0.86263		1180	4.93794
	1181	1.36963		1181	0.48485		1181	4.28028
	1182	1.28605		1182	0.49091		1182	4.08208
	1183	1.19547		1183	0.48182		1183	4.32733
	1184	1.28771		1184	0.46768		1184	4.6026
	1185	1.30869		1185	0.65758		1185	3.81081
	1186	1.07659		1186	0.7798		1186	3.84284
	1187	1.10223		1187	0.63636		1187	3.56557
	1188	1.34799		1188	0.62828		1188	2.65465
	1189	1.32334		1189	0.82424		1189	2.34735
	1190	1.27905		1190	1.05152		1190	1.67467
	1191	1.54712		1191	0.76566		1191	1.33734
	1192	1.94073		1192	0.77677		1192	1.42543
	1193	2.20679		1193	0.90606		1193	1.63964
	1194	2.17982		1194	0.95354		1194	1.94595
	1195	2.19481		1195	1.25657		1195	2.03904
	1196	2.32767		1196	1.57778		1196	2.2993
	1197	2.42791		1197	1.58586		1197	3.2022
	1198	2.13953		1198	1.58889		1198	4.01502
	1199	1.94006		1199	1.73535		1199	4.1021
	1200	1.67199		1200	2.00303		1200	3.73273

## Sheet: Figure 7
	Figure 7B																			Figure 7C
	Model	EVs	GTN	n-BANK	10%n-BANK		Model	EVs	GTN	n-BANK	10%n-BANK		Model	EVs	GTN	n-BANK	10%n-BANK			Model										EVs										GTN
	0.356104	0.456104	0.2	0.150393	0.286864		NaN	NaN	0.527904	0.54095	0.64455		NaN	NaN	0.676909	0.968587	0.780166			Day 3			Day 7			Day 14				Day 3			Day 7			Day 14				Day 3			Day 7			Day 14
	0.224932	0.524932	0.41	0.278481	0.236737		NaN	NaN	0.562625	0.546784	0.627268		NaN	NaN	0.669813	1.01143	0.873399			Time (s)	Non-ischemic leg	Ischemic leg	Time (s)	Non-ischemic leg	Ischemic leg	Time (s)	Non-ischemic leg	Ischemic leg		Time (s)	Non-ischemic leg	Ischemic leg	Time (s)	Non-ischemic leg	Ischemic leg	Time (s)	Non-ischemic leg	Ischemic leg		Time (s)	Non-ischemic leg	Ischemic leg	Time (s)	Non-ischemic leg	Ischemic leg	Time (s)	Non-ischemic leg	Ischemic leg
	0.210518	0.510518	0.35	0.360539	0.195513		NaN	NaN	0.513545	0.608895	0.636726		NaN	NaN	0.740241	1.13538	0.69387			0	64.277	29.317	0	79.818	NaN	0	59.589	NaN		0	82.18	47.892	0	87.485	NaN	0	85.561	NaN		0	62.548	30.042	0	70.653	37.298	0	53.796	36.415
	0.361531	0.361531	0.39	0.275171	0.23049		NaN	NaN	0.554724	0.651979	0.590855		NaN	NaN	0.67068	1.12714	0.790461			51	58.059	30.477	24	61.337	NaN	165	62.164	NaN		51	73.166	44.993	49	70.796	NaN	60	72.089	NaN		49	64.538	37.111	100	56.487	31.781	49	50.741	33.987
	0.439921	0.439921	0.4	0.225187	0.261158		NaN	NaN	0.522814	0.692835	0.576922		NaN	NaN	0.61002	1.11154	0.73332			250	51.483	26.283	121	70.442	NaN	189	77.513	NaN		320	70.432	38.315	149	59.86	NaN	185	95.601	NaN		150	65.929	37.52	200	54.928	28.208	149	47.163	34.912
	0.422	0.422	0.524734	0.242848	0.238675		NaN	NaN	0.534572	0.66103	0.562537		NaN	NaN	0.657565	0.928387	0.76834			300	57.132	20.655	220	55.061	NaN	237	66.534	NaN		400	78.176	52.499	252	75.805	NaN	300	67.91	NaN		249	65.193	34.195	250	53.578	29.721	249	52.165	34.986
	0.357743	0.357743	0.556926	0.178457	0.217687		NaN	NaN	0.535866	0.53744	0.5782		NaN	NaN	0.70212	0.929536	0.760176			450	66.071	29.066	271	57.306	NaN	260	69.977	NaN		450	70.694	40.95	300	76.417	NaN	382	72.914	NaN		300	60.24	34.492	400	55.777	29.161	398	59.339	36.198
	0.391332	0.391332	0.517545	0.214079	0.212414		NaN	NaN	0.545327	0.543741	0.622496		NaN	NaN	0.726806	0.993219	0.748542			551	50.737	21.411	373	59.697	NaN	357	61.629	NaN		551	79.055	45.084	400	79.931	NaN	487	68.291	NaN		400	58.26	30.571	500	63.722	34.064	452	58.668	38.578
	0.325214	0.325214	0.63315	0.473606	0.16447		NaN	NaN	0.487765	0.521623	0.608912		NaN	NaN	0.733362	1.13073	0.78294			650	54.268	19.414	520	63.082	NaN	458	69.152	NaN		650	72.044	42.03	450	67.146	NaN	573	82.184	NaN		451	61.281	34.129	600	61.786	33.109	642	50.893	35.733
	0.342215	0.342215	0.574244	0.5349	0.19573		NaN	NaN	0.489976	0.527674	0.669302		NaN	NaN	0.699013	1.17999	0.808041			701	52.541	20.561	621	58.161	NaN	508	65.455	NaN		700	67.964	41.598	649	58.068	NaN	652	66.528	NaN		555	54.175	28.038	650	58.398	31.846	692	50.045	36.373
	0.387773	0.387773	0.539656	0.42482	0.217901		NaN	NaN	0.52085	0.62633	0.661915		NaN	NaN	0.641338	0.994116	0.659185			801	51.892	16.876	670	67.874	NaN	609	64.898	NaN		800	72.626	44.511	699	74.279	NaN	799	76.848	NaN		800	65.032	41.175	750	57.378	27.987	802	48.939	35.89
	0.178563	0.408685	0.531601	0.634533	0.21781		NaN	NaN	0.513594	0.556764	0.557101		NaN	NaN	0.713273	0.969044	0.529249			854	52.733	18.046	820	65.11	NaN	659	63.232	NaN		850	75.324	42.579	800	59.748	NaN	850	65.016	NaN		849	56.469	32.427	800	54.717	26.81	841	48.836	34.137
	0.16828	0.46229	0.526338	0.642311	0.209866		NaN	NaN	0.531943	0.580715	0.567748		NaN	NaN	0.689172	1.07912	0.572707			1000	57.562	22.321	971	60.894	NaN	827	70.077	NaN		1002	72.217	37.058	1000	56.433	NaN	1000	67.865	NaN		1000	57.507	31.034	950	52.733	27.466	1041	58.537	37.542
	0.108103	0.483461	0.171127	0.189934	0.607449		NaN	NaN	0.535824	0.502062	0.531945		NaN	NaN	0.673606	1.02124	0.834444			1150	55.358	22.624	1122	57.052	NaN	876	70.417	NaN		1049	68.27	37.5	1154	73.802	NaN	1050	84.185	NaN		1150	56.042	29.792	1101	54.471	27.976	1142	55.879	39.857
	0.133152	0.477097	0.290904	0.408685	0.530836		NaN	NaN	0.505091	0.795076	0.539837		NaN	NaN	0.660355	1.1072	0.640217			1302	48.396	22.373	1227	73.47	NaN	977	72.38	NaN		1150	74.093	45.311	1251	91.234	NaN	1183	80.383	NaN		1250	58.888	30.995	1200	64.584	34.355	1242	49.381	34.032
	0.112395	0.471895	0.300419	0.46229	0.504676		NaN	NaN	0.69524	0.582664	0.592091		NaN	NaN	0.707402	1.05945	0.753952			1401	58.317	28.194	1288	59.914	NaN	1080	64.726	NaN		1252	65.976	35.319	1301	80.672	NaN	1372	69.057	NaN		1300	62.69	38.081	1270	57.978	31.066	1292	50.482	34.005
	0.203868	0.339283	0.296515	0.483461	0.510967		NaN	NaN	0.541726	0.522639	0.705693		NaN	NaN	0.663251	1.07322	0.80673			1451	62.088	29.622	1414	63.298	NaN	1131	62.297	NaN		1402	65.016	35.134	1400	62.991	NaN	1519	78.051	NaN		1400	66.107	35.092	1401	57.946	29.268	1444	50.544	33.377
	0.183279	0.345368	0.22548	0.477097	0.509096		NaN	NaN	0.797444	0.565404	0.689536		NaN	NaN	0.652483	1.00565	0.791197			1554	58.816	27.755	1442	61.274	NaN	1228	60.938	NaN		1553	77.047	51.51	1450	68.439	NaN	1553	67.772	NaN		1551	59.454	30.005	1500	53.673	26.581	1541	48.165	34.072
	0.225187	0.346832	0.222499	0.471895	0.543114		NaN	NaN	0.5674	0.656593	0.595302		NaN	NaN	0.681978	1.02426	0.771418			1654	53.395	18.116	1523	57.666	NaN	1277	62.966	NaN		1687	80.597	57.65	1551	67.056	NaN	1717	85.372	NaN		1651	56.808	29.027	1600	52.126	28.238	1644	56.404	37.41
	0.242848	0.473606	0.199882	0.339283	0.544973		NaN	NaN	0.554155	0.678516	0.599385		NaN	NaN	0.626988	1.08713	0.643824			1703	50.992	17.611	1671	66.403	NaN	1378	69.933	NaN		1710	73.127	46.242	1700	87.542	NaN	1751	78.106	NaN		1701	63.762	32.461	1650	60.451	30.071	1692	56.849	37.093
	0.178457	0.5349	0.271603	0.345368	0.634557		NaN	NaN	0.527183	0.574493	0.548804		NaN	NaN	0.759004	1.03237	0.690036			1801	55.315	19.185	1771	65.354	NaN	1629	63.139	NaN		1800	68.953	37.448	1800	60.241	NaN	1816	76.102	NaN		1800	56.815	30.857	1750	53.19	30.18	1795	64.766	44.169
	0.214079	0.42482	0.217732	0.346832	0.60384		NaN	NaN	0.499426	0.698511	0.664889		NaN	NaN	0.734143	0.915178	0.817546			1854	60.601	28.701	1820	61.847	NaN	1681	63.724	NaN		1851	67.214	42.488	1849	58.792	NaN	1850	64.054	NaN		1851	62.148	33.869	1801	53.873	29.854	1842	54.958	34.458
	0.385302	0.385302	0.18777	0.145598	0.526795		NaN	NaN	0.547341	0.645904	0.553465		NaN	NaN	0.702203	1.02978	0.751215			2007	72.535	38.799	2123	57.05	NaN	1875	65.793	NaN		2003	69.533	39.177	2000	61.664	NaN	2051	66.015	NaN		2005	63.159	40.078	1952	58.291	30.73	2041	47.088	35.74
	0.353806	0.353806	0.182239	0.208377	0.538369		NaN	NaN	0.512443	0.606951	0.63782		NaN	NaN	0.65505	1.06796	0.757083			2055	55.294	23.49	2221	62.561	NaN	1977	78.708	NaN		2251	79.228	60.84	2050	97.09	NaN	2154	80.181	NaN		2060	67.137	40.54	2006	58.319	29.126	2141	46.698	34.283
	0.229762	0.480303	0.520856	0.429762	0.49964		NaN	NaN	0.546691	0.690855	0.685146		NaN	NaN	0.743156	0.93558	0.723888			2151	50.96	19.635	2271	54.525	NaN	2079	64.29	NaN		2316	75.22	52.15	2150	67.596	NaN	2288	77.575	NaN		2256	58.239	30.68	2201	52.28	28.615	2241	47.848	33.599
	0.305697	0.575026	0.535253	0.505697	0.66129		NaN	NaN	0.535887	0.624589	0.580413		NaN	NaN	0.71266	1.01635	0.769408			2251	59.592	21.084	2373	58.884	NaN	2225	71.645	NaN		2400	84.677	60.253	2300	78.091	NaN	2508	68.042	NaN		2305	56.764	30.56	2250	54.488	27.922	2391	53.973	35.355
	0.362632	0.0734394	0.524507	0.462632	0.587073		NaN	NaN	0.687364	0.671433	0.603357		NaN	NaN	0.771361	1.12757	0.842614			2317	60.103	25.83	2420	61.09	NaN	2280	66.448	NaN		2450	71.269	47.436	2399	63.536	NaN	2547	68.043	NaN		2405	57.202	29.794	2401	51.23	28.007	2443	55.964	41.59
	0.353134	0.140599	0.563694	0.453134	0.551546		NaN	NaN	0.584206	0.582764	0.629825		NaN	NaN	0.70538	1.05248	0.898351			2401	55.992	28.315	2522	62.45	NaN	2488	74.516	NaN		2551	71.869	38.404	2550	64.494	NaN	2612	66.951	NaN		2457	57.868	30.974	2500	63.519	34.039	2541	52.377	37.327
	0.433142	0.295395	0.114556	0.433142	0.519557		NaN	NaN	0.503839	0.505545	0.593828		NaN	NaN	0.722769	1.19537	0.921957			2551	49.119	22.724	2638	64.09	NaN	2545	77.042	NaN		2650	76.389	48.908	2650	57.528	NaN	2707	67.061	NaN		2651	58.35	30.605	2600	62.676	30.546	2643	46.72	36.038
	0.208763	0.46	0.533482	0.608763	0.531219		NaN	NaN	0.562523	0.614672	0.759572		NaN	NaN	0.746211	1.05572	0.788013			2701	51.124	23.166	2687	55.375	NaN	2576	70.848	NaN		2701	70.791	45.903	2700	73.645	NaN	2742	77.592	NaN		2700	52.862	29.798	2658	59.863	28.986	2694	47.21	33.301
	0.402355	0.55	0.538877	0.402355	0.213177		NaN	NaN	0.512727	0.494003	0.573844		NaN	NaN	0.708689	1.00571	0.75197			2800	53.008	22.96	2770	59.685	NaN	2664	68.854	NaN		2800	78.286	49.322	2800	63.951	NaN	2806	66.26	NaN		2800	69.689	44.22	2750	56.262	28.347	2791	48.162	34.81
	0.37	0.38	0.552621	0.417927	0.232106		NaN	NaN	0.561158	0.602226	0.836403		NaN	NaN	0.652752	1.07137	0.814008			2853	66.305	40.364	2820	55.562	NaN	2692	63.365	NaN		2852	68.833	41.623	2850	87.759	NaN	2850	87.186	NaN		2850	66.962	35.723	2802	57.407	28.274	2841	47.839	35.698
	0.28	0.131043	0.56253	0.608235	0.49		NaN	NaN	0.531283	0.506337	0.61442		NaN	NaN	0.731817	1.03073	0.706276			3004	50.361	20.263	2973	57.59	NaN	2807	72.352	NaN		3074	74.087	49.295	2999	59.712	NaN	3050	64.159	NaN		3001	57.078	30.758	2951	53.508	27.435	3049	51.076	36.197
	0.25	0.0803531	0.513481	0.438419	0.43		NaN	NaN	0.512824	0.527009	0.60975		NaN	NaN	0.739331	1.12031	0.725419			3054	56.34	23.546	3024	62.681	NaN	2856	67.159	NaN		3152	85.526	63.424	3050	59.026	NaN	3153	63.516	NaN		3050	57.164	31.59	3000	52.593	29.513	3160	54.788	35.763
	0.387911	0.133342	0.546185	0.387911	0.43		NaN	NaN	0.504072	0.772698	0.762608		NaN	NaN	0.74139	1.04019	0.980269			3151	59.602	36.252	3121	60.614	NaN	3059	65.905	NaN		3251	74.321	38.897	3150	77.637	NaN	3287	80.954	NaN		3250	61.163	34.406	3101	52.857	28.082	3250	47.557	34.803
	0.341922	0.541922	0.153943	0.39	0.252266		NaN	NaN	0.515684	0.623234	0.666828		NaN	NaN	0.731506	0.975673	0.924851			3303	57.055	25.014	3220	54.081	NaN	3112	64.465	NaN		3301	67.632	37.461	3300	82.952	NaN	3355	71.893	NaN		3300	58.119	29.843	3200	67.021	34.37	3299	47.662	35.238
	0.212897	0.712897	0.269605	0.417927	0.273498		NaN	NaN	0.607976	0.659884	0.57675		NaN	NaN	0.680763	1.07913	0.800198			3464	48.274	18.726	3272	75.506	NaN	3258	59.887	NaN		3401	77.509	53.249	3449	64.782	NaN	3482	97.471	NaN		3400	59.229	32.35	3251	63.848	32.184	3391	47.647	35.325
	0.38583	0.38583	0.212808	0.608235	0.21117		NaN	NaN	0.544794	0.612678	0.540817		NaN	NaN	0.728509	1.13743	0.765687			3550	63.57	34.45	3394	55.969	NaN	3359	65.407	NaN		3451	76.994	49.991	3550	82.481	NaN	3538	71.823	NaN		3451	59.749	29.853	3352	64.142	33.077	3443	46.299	33.868
	0.085969	0.385969	0.242666	0.438419	0.183422		NaN	NaN	0.547713	0.69067	0.54897		NaN	NaN	0.672604	1.12397	0.869497			3651	76.342	54.424	3420	74.039	NaN	3477	66.397	NaN		3552	78.552	50.872	3649	65.373	NaN	3673	76.374	NaN		3651	65.525	43.331	3500	56.418	28.659	3541	52.851	35.979
	0.43212	0.43212	0.169205	0.48	0.177191		NaN	NaN	0.605353	0.611628	0.764083		NaN	NaN	0.676715	0.919412	0.816096			3700	56.219	21.691	3521	59.697	NaN	3527	59.148	NaN		3666	65.945	36.406	3700	79.585	NaN	3742	65.604	NaN		3700	67.547	39.655	3600	55.23	30.089	3642	51.324	37.39
	0.458633	0.458633	0.156184	0.36	0.266324		NaN	NaN	0.571131	0.525912	0.604724		NaN	NaN	0.678601	0.988928	0.787862			3800	50.973	19.674	3770	58.703	NaN	3631	61.594	NaN		3800	76.328	49.21	3804	66.467	NaN	3805	73.019	NaN		3800	55.805	30.779	3750	52.962	29.008	3692	50.474	33.949
	0.36451	0.66451	0.492216	0.35	0.250102		NaN	NaN	0.548453	0.521592	0.559782		NaN	NaN	0.712198	1.11796	0.844585			3853	46.98	20.301	3821	63.843	NaN	3678	62.106	NaN		3851	72.897	42.285	3853	55.836	NaN	3901	77.769	NaN		3850	58.317	30.299	3803	58.943	29.787	3791	50.355	34.076
	0.431118	0.431118	0.63	0.635508	0.296984		NaN	NaN	0.526985	0.575991	0.706876		NaN	NaN	0.670736	0.947618	0.777485			4004	55.672	25.533	3995	65.95	NaN	3826	71.999	NaN		4005	67.115	37.527	4000	78.424	NaN	4000	71.198	NaN		4053	57.786	30.697	3950	62.54	30.708	4041	51.167	34.722
	0.10441	0.40441	0.49	0.653242	0.18958		NaN	NaN	0.67498	0.576736	0.646773		NaN	NaN	0.724493	0.937296	0.743963			4055	71.728	47.664	4043	62.876	NaN	3874	67.785	NaN		4151	74.738	46.16	4053	74.3	NaN	4050	74.332	NaN		4157	57.103	28.107	4000	64.601	32.209	4141	58.377	41.576
	0.416299	0.516299	0.55	0.601243	0.22813		NaN	NaN	0.636761	0.5172	0.619046		NaN	NaN	0.741953	0.923648	0.820499			4181	54.76	23.608	4122	70.287	NaN	4129	62.921	NaN		4251	69.553	43.762	4150	63.578	NaN	4152	67.127	NaN		4261	61.546	39.113	4101	63.184	33.297	4244	55.29	37.085
	0.174248	0.574248	0.42	0.527246	0.265079		NaN	NaN	0.635107	0.701899	0.676658		NaN	NaN	0.705762	1.00131	0.804042			4301	49.022	19.825	4222	61.682	NaN	4226	70.16	NaN		4430	65.732	35.807	4300	60.844	NaN	4253	73.266	NaN		4306	63.416	41.426	4200	55.174	28.929	4391	48.663	35.256
	0.236025	0.436025	0.140067	0.34536	0.259669		NaN	NaN	0.536913	0.767211	0.631135		NaN	NaN	0.628203	1.13297	0.796403			4401	57.213	29.539	4420	57.601	NaN	4276	71.306	NaN		4454	63.256	39.275	4399	69.268	NaN	4309	74.209	NaN		4450	63.086	37.93	4250	63.053	29.567	4442	48.247	35.797
	0.4081	0.4081	0.560353	0.369097	0.209415		NaN	NaN	0.608086	0.583045	0.506722		NaN	NaN	0.772748	1.08567	0.65178			4451	60.507	34.746	4521	64.653	NaN	4376	72.371	NaN		4551	75.01	47.66	4449	56.173	NaN	4442	84.332	NaN		4551	57.201	30.159	4350	53.646	28.286	4541	46.826	33.048
	0.373188	0.373188	0.138419	0.52452	0.187745		NaN	NaN	0.630832	0.610355	0.555425		NaN	NaN	0.612551	0.905368	0.828179			4552	52.419	22.856	4621	58.355	NaN	4475	67.87	NaN		4650	69.702	44.552	4550	68.085	NaN	4499	79.398	NaN		4651	57.032	31.103	4401	54.182	29.091	4643	52.448	32.948
	0.428208	0.428208	0.530166	0.372576	0.232642		NaN	NaN	0.528685	0.680443	0.532213		NaN	NaN	0.672286	1.00301	0.727267			4651	47.111	19.226	4670	64.299	NaN	4525	62.236	NaN		4700	72.812	41.99	4649	61.773	NaN	4769	73.581	NaN		4701	55.722	31.224	4600	63.194	32.108	4693	49.148	37.979
																				4700	49.538	18.487	4770	62.788	NaN	4630	57.779	NaN		4800	64.962	38.596	4699	61.607	NaN	4805	66.116	NaN		4806	60.849	39.084	4650	62.549	33.203	4791	59.213	36.271
																				4853	64.053	27.428	4821	56.63	NaN	4679	58.889	NaN		4852	65.62	39.965	4800	69.373	NaN	4931	71.31	NaN		4850	70.808	37.54	4811	55.638	29.415	4842	56.592	38.046
[truncated: 18 more columns]

## Sheet: Figure 8
	Figure 8C																							Figure 8D							Figure 8E
	Time (s)	Model				EVs				GTN				n-BANK				10%n-BANK						CXCL10							Vegfa
	0	5.5	5.5	5.5	5.5	5.5	5.5	5.5	5.5	5.5	5.5	5.5	5.5	5.5	5.5	5.5	5.5	5.5	5.5	5.5	5.5			Model	EVs	GTN	n-BANK	10%n-BANK			Model	EVs	GTN	n-BANK	10%n-BANK
	1	5.5	2	5	5	5.5	5.5	5.5	3	5.5	5	5	5	5.5	5.5	5.5	6	5.5	5	6	5.5			1	4.14106	3.08674	11.0043	6.86852			1	0.558644	0.864537	1.20581	1.11729
	3	2	1	1	1	2	2	2	3	5	5	1	3	6	6	6	5.5	6	5.5	5	5			1	4.89056	4.12506	15.5625	7.78124			1	0.743367	0.90125	1.51572	1.27456
	7	1	1	1	1	1	1	1	1	2	1	4	5	6	6	5	6	4	6	5	3			1	3.91768	6.16473	10.4832	6.77396			1	0.878344	0.752623	1.41421	0.926588
	14	1	1	1	1	1	1	1	1	1	1	3	5	6	6	5	6	6	4	3	1
																								CXCL2							Pdgfb
																								Model	EVs	GTN	n-BANK	10%n-BANK			Model	EVs	GTN	n-BANK	10%n-BANK
																								1	9.38268	3.11666	41.6429	27.8576			1	0.840896	0.779165	1.50525	1.17284
																								1	8.57419	2.71321	41.6429	23.4254			1	0.737135	0.864537	1.64718	1.22264
																								1	6.32033	5.63902	32.4467	19.2929			1	0.702222	0.82932	1.25701	0.986233
																								CCL2							Pgf
																								Model	EVs	GTN	n-BANK	10%n-BANK			Model	EVs	GTN	n-BANK	10%n-BANK
																								1	2.14355	1.93187	5.65685	2.92817			1	1.05702	1.18921	2.56685	1.3566
																								1	2.01391	1.53687	4.99332	2.65737			1	0.959264	0.63728	2.2974	1.16473
																								1	1.68179	2.39474	4.28709	2.67585			1	0.972655	0.933033	1.89211	1.16473

## Sheet: Figure 9
	Figure 9D																					Figure 9E								Figure 9F
	Stride length					Stance length					Intra-step distance					Overlap distance						ALT								Cre
	Healthy	GTN	n-BANK	10%n-BANK		Healthy	GTN	n-BANK	10%n-BANK		Healthy	GTN	n-BANK	10%n-BANK		Healthy	GTN	n-BANK	10%n-BANK			Healthy	Model	EVs	GTN	n-BANK	10%n-BANK			Healthy	Model	EVs	GTN	n-BANK	10%n-BANK
	54	36	48	50		40	18	36	30		30.5	9	28	25		5	10	5	5			49.8	88.2	92.4	50.4	46.2	37.8			16.8	16.8	12.6	12.6	12.6	12.6
	53.5	40	50	48		35	26	35	33		23	19.5	38	25		8	10	2	3			63	71.4	63	58.8	58.8	46.2			12.6	16.8	16.8	12.6	12.6	12.6
	56	43	55	40		35	28	30	33		19.5	19	35	23		1	9	5	5			60	84	54.6	50.4	46.2	37.8			12.6	21	12.6	12.6	12.6	12.6
	62	44.5	49	45		35	27	35	29		14	18	25	26		1	13	1	8			63	84	46.2	46.2	55.6	46.2			10	21	16.8	12.6	12.6	12.6
	50	40	50	47		35	26.5	33	30		33.5	10	32	30		2	25	1	7
	47.5	43	55	33		33	25.5	40	25		23.5	21	22	20		2	9	1	9			LDH								BUN
	53	30	55	56.5		38	28	40	25		20	11	29	22		8	10	5	9			Healthy	Model	EVs	GTN	n-BANK	10%n-BANK			Healthy	Model	EVs	GTN	n-BANK	10%n-BANK
	52	39	53	49.5		40	25	35	30		38	17	26.5	20		8	11	6	8			1344	2482.2	2200.8	2616.6	2465.4	2797.2			6.594	9.534	7.35	8.778	8.4	6.552
	52.5	40	60	48		37	25	36	35		14	15	28	22		7	13	5	8			1814.8	2940	3318	3582.6	2406.6	2074.8			7.854	9.324	7.896	7.602	7.35	8.106
	45	45	55	37		40	26	39	33		34.5	16.5	28	25		4	13	1	10			1344	2427.6	3397.8	2024.4	1659	2347.8			6.594	8.694	7.854	8.694	7.308	7.476
	53	44	53	46.5		39	25	30	34.5		35.5	13	25.5	18		5	15	7	6			814.8	2692.2	2864.4	2700.6	1944.6	2511.6			7.854	9.786	7.392	8.862	8.526	7.77
	36.5	39	45	38		39	22	34	36		25	18	28.5	28		9	10	6	16
	45.5	40	45	48		35	21	32	32		23	16	23	21		8	10	7	10
	51	38	43	46.5		40	26	35	40		25.5	13	25	24		8	15	5	8
	52.5	40	43	48.5		37	24	36	32		22.5	16.5	31	12		5	13	5	1
	57	32	50	49.5		36	22	34	37		27	11.5	31.5	11		8	16	5	5

## Sheet: Figure S3
	Figure S3A				Figure S3B				Figure S3C
	Normoxia	Ischemia			Normoxia	Ischemia			Hepatocyte growth factor
	100	47.4647			100	77.3623			Normoxia	Ishcemia
	100	43.6644			102.89	76.3606			1	0.757858
	100	42.7434			104.283	75.0918			1	0.687771
	100	37.0554							1	0.646176
	100	27.2286
	100	41.9929							Fibroblast growth factor 2
									Normoxia	Ishcemia
									1	0.779165
									1	0.82932
									1	0.726986
									Insulin Growth Facor 1
									Normoxia	Ishcemia
									1	0.217638
									1	0.246558
									1	0.200267
									Transforming growth factor-β
									Normoxia	Ishcemia
									1	1
									1	0.920188
									1	0.972655

[truncated: 12 more sheets: Figure S4, Figure S5, Figure S6, Figure S7, Figure S8, Figure S9, Figure S10, Figure S11, Figure S12, Figure S13, Figure S14, Figure S15]
